# Supplementary material for: Select Small Non‐Coding RNAs Are Determinants of Survival in Older Adults
Source: Aging Cell. 2026 Feb 24;25(3):e70403. doi: 10.1111/acel.70403 (PMC12933132; doi:10.1111/acel.70403)
Supplement: Supplementary file 2 — Table S1: Predictive performance of models built and validated using the Expanded Discovery dataset (N = 707). Table S2: Performance of models built with smRNA_PSO vs. smRNA_TMM with and without other variables. Table S3: Descriptive statistics of variables identified as Markov Boundary (MB) variables. Table S4: Models and their predictive performance optimizing for predictive performance or predictive performance and parsimony. Table S5: Causal modeling. Characteristics of estimated Markov Boundaries (MBs) and their predictive performances on the independent External Validation dataset (n = 564). Table S6a: Causal analysis. Tie coefficients for 2‐year survival with their standardized effect estimates in each Markov Boundary (MB) model; all smRNA are platform specific output (PSO) values. TOP PANEL: Markov Boundary smRNA and clinical features selected through analyses of all features. BOTTOM PANEL: Markov Boundary smRNA selected through smRNA only analyses. Table S6b: Causal analysis. Tie coefficients for 5‐year survival with their standardized effect estimates in each Markov Boundary (MB) model; all smRNA are platform specific output (PSO) values. TOP PANEL: Markov Boundary smRNA and clinical features selected through analyses of all features. BOTTOM PANEL: Markov Boundary smRNA selected through smRNA only analyses. Table S6c: Causal analysis. Tie coefficients for 10‐year survival with their standardized effect estimates in each Markov Boundary (MB) model; all smRNA are platform specific output (PSO) values. TOP PANEL: Markov Boundary smRNA and clinical features selected through analyses of all features. BOTTOM PANEL: Markov Boundary smRNA selected through smRNA only analyses. Table S7: Estimated change in survival probability for hypothetical survival promoting intervention on estimated candidate causes. Table S8: Sepset analysis of all variables (smRNA_PSO, clinical variables, and age) for all time horizons. Table S9: Predicted targets of longevity smRNA for all [file ACEL-25-e70403-s002.xlsx]

## Sheet: Table S1
	Table S1. Predictive performance of models built and validated using the Expanded Discovery dataset (N=707). Predictive performance was evaluated for models built using the Expanded Discovery dataset (N = 707). Models were trained on the Discovery Subset dataset (n = 505), with unbiased performance estimates obtained from the outer loop of nested cross-validation (NCV) and from the Internal Valid…
			Models Optimized for Best Predictive Performance
	Longevity Horizon	Features	Discovery Subset dataset	Internal Validation dataset	# Features	Feature Selector	Classifier
			CV AUC Mean (SD)	AUC (95% CI)
	2y	smRNA	0.89 (0.02)	0.91 (0.84, 0.98)	828 smRNA	All features	Random Forest
		Age	0.58 (0.04)	0.59 (0.45, 0.73)	1 age	SVM_RFE_NOSTATS	GLM
		Clinical	0.88 (0.02)	0.80 (0.70, 0.90)	186 clinical	All features	Random Forest
		smRNA +Age	0.88 (0.02)	0.91 (0.85, 0.97)	828 smRNA + age	All features	Random Forest
		smRNA +Clinical	0.91 (0.007)	0.93 (0.87, 0.98)	828 smRNA + 186 clinical	All features	Random Forest
		Age +Clinical	0.77 (0.02)	0.82 (0.72, 0.91)	age + 186 clinical	All features	Random Forest
		smRNA +Age +Clinical	0.91 (0.01)	0.92 (0.85, 0.99)	828 smRNA + age + 186 clinical	All features	Random Forest
	5y	smRNA	0.57 (0.01)	0.63 (0.54, 0.73)	828 smRNA	All features	Random Forest
		Age	0.62 (0.002)	0.64 (0.55, 0.72)	1 age	HPC_K_1	GLM
		Clinical	0.72 (0.01)	0.71 (0.63, 0.8)	13 clinical	HPC_K_1	SVM Polynomial
		smRNA +Age	0.61 (0.02)	0.59 (0.5, 0.68)	10 smRNA + age	HPC_K_1	SVM Polynomial
		smRNA +Clinical	0.70 (0.02)	0.73 (0.65, 0.82)	828 smRNA + 186 clinical	All features	Random Forest
		Age +Clinical	0.72 (0.01)	0.75 (0.66, 0.83)	age + 186 clinical	All features	Random Forest
		smRNA +Age +Clinical	0.71 (0.01)	0.77 (0.68, 0.85)	5 smRNA + age + 12 clinical	HPC_K_1	Random Forest
	10y	smRNA	0.60 (0.03)	0.65 (0.56, 0.73)	828 smRNA	All features	Random Forest
		Age	0.57 (0.002)	0.57 (0.49, 0.66)	age	SVM_RFE_NOSTATS	GLM
		Clinical	0.58 (0.02)	0.59 (0.51, 0.67)	186 clinical	All features	Random Forest
		smRNA +Age	0.58 (0.05)	0.63 (0.54, 0.72)	828 smRNA + age	All features	Random Forest
		smRNA +Clinical	0.66 (0.01)	0.67 (0.59, 0.75)	828 smRNA + 186 clinical	All features	Random Forest
		Age +Clinical	0.57 (0.02)	0.57 (0.49, 0.66)	age + 186 clinical	All features	Random Forest
		smRNA +Age +Clinical	0.63 (0.03)	0.66 (0.58, 0.74)	828 smRNA + age + 186 clinical	All features	Random Forest

## Sheet: Table S2
	Table S2. Performance of models built with smRNA_PSO vs smRNA_TMM with and without other variables. Unbiased performance estimation was obtained via nested cross-validation (CV) in the Discovery Subset dataset (n=505) and via validation in the Internal Validation dataset (n=202). Performances between smRNA_PSO and smRNA_TMM were not statistically significantly different for most of the model pair…
				Models Optimized for Best Predictive Performance							Models Optimized for Parsimony and Predictive Performance
	Longevity Horizon	Features	Types of smRNA	Discovery Subset AUC	p-value	Internal Validation AUC	p-value	# features	Feature Selector	Classifier	Discovery Subset AUC	p-value	Internal Validation AUC	p-value	# features	Feature Selector	Classifier
				Mean (SD)	PSO vs TMM	Value+95% CI	PSO vs TMM				Mean (SD)	PSO vs TMM	Value+95% CI	PSO vs TMM
	2y	smRNA	smRNAPSO	0.89 (0.01)	0.93	0.90 (0.84,0.97)	0.35	828 smRNA	All features	Random Forest	0.85 (0.01)	0.49	0.89 (0.80,0.98)	0.71	5 smRNA	HITON K=3	Logistic Regression
			smRNATMM	0.89(0.02)		0.94 (0.90,0.98)		828 smRNA	All features	Random Forest	0.84 (0.02)		0.88 (0.81,0.96)		5 smRNA	HITON K=3	Logistic Regression
		smRNA +Age +Clinical	smRNAPSO	0.90 (0.01)	0.42	0.93 (0.89,0.98)	0.21	828 smRNA plus age plus 126 clinical	All features	Random Forest	0.90 (0.01)	0.12	0.93 (0.88,0.98)	0.51	5 smRNA plus 2 clinical	HITON K=3	Logistic Regression
			smRNATMM	0.91 (0.01)		0.95 (0.91,1.00)		828 smRNA plus age plus 126 clinical	All features	Random Forest	0.86 (0.03)		0.95 (0.91,0.99)		4 smRNA plus 2 clinical	HITON K=3	Logistic Regression
	5y	smRNA	smRNAPSO	0.58 (0.01)	0.45	0.61 (0.51,0.71)	0.84	828 smRNA	All features	Random Forest	0.59 (0.01)	0.63	0.65 (0.56,0.74)	0.33	4 smRNA	HITON K=3	Logistic Regression
			smRNATMM	0.59 (0.01)		0.65 (0.56,0.74)		828 smRNA	All features	Random Forest	0.59 (0.01)		0.59 (0.50,0.68)		5 smRNA	HITON K=3	Logistic Regression
		smRNA +Age +Clinical	smRNAPSO	0.71 (0.01)	0.88	0.78 (0.70,0.86)	0.55	5 smRNA plus age plus 12 clinical	HITON K=1	Random Forest	0.72 (0.03)	0.81	0.72 (0.63,0.81)	0.72	1 smRNA plus 6 clinical	HITON K=3	Logistic Regression
			smRNATMM	0.71 (0.01)		0.73 (0.65,0.82)		10 smRNA plus age plus 12 clinical	HITON K=1	Random Forest	0.72 (0.02)		0.70 (0.61,0.79)		1 smRNA plus 6 clinical	HITON K=3	Logistic Regression
	10y	smRNA	smRNAPSO	0.57 (0.02)	0.02	0.50 (0.40,0.59)	0.05	828 smRNA	All features	SVM Polynomial	0.61 (0.02)	0.06	0.63 (0.54,0.72)	0.89	3 smRNA	HITON K=3	Logistic Regression
			smRNATMM	0.61 (0.04)		0.63 (0.55, 0.72)		828 smRNA	All features	Random Forest	0.59 (0.02)		0.62 (0.53,0.71)		6 smRNA	HITON K=3	Logistic Regression
		smRNA +Age +Clinical	smRNAPSO	0.62 (0.05)	0.27	0.68 (0.60,0.76)	0.74	6 smRNA plus 6 clinical	HITON K=1	Logistic Regression	0.64 (0.01)	0.93	0.68 (0.60,0.76)	0.68	3 smRNA plus 4 clinical	HITON K=3	Logistic Regression
			smRNATMM	0.64 (0.03)		0.65 (0.56,0.73)		828 smRNA plus 126 clinical	All features	Random Forest	0.64 (0.02)		0.70 (0.63,0.78)		4 smRNA plus 4 clinical	HITON K=3	Logistic Regression

## Sheet: TableS3
Naz, Please add table S3 according to Virginia's request
HPCK3 Model
miRNA only for 2y	Mean(target=0)	SD(target=0)	Mean(target=1)	SD(target=1)	Zvalue	P-value	%time variable appear in MB					mirna only	mirnademother
hsa_piR_002811/gb/DQ573780/Homo_raw	6.896	12.539	1.795	5.46	6.402	0	1			hsa_piR_002811/gb/DQ573780/Homo_NNV	hsa_piR_002811/gb/DQ573780/Homo_raw	hsa_piR_002811/gb/DQ573780/Homo_raw	hsa_piR_002811/gb/DQ573780/Homo_raw
hsa_piR_003844/gb/DQ575235/Homo_raw	5.221	8.716	0.56	2.96	9.65	0	0.333333			hsa_piR_003844/gb/DQ575235/Homo_NNV	hsa_piR_003844/gb/DQ575235/Homo_raw	hsa_piR_003844/gb/DQ575235/Homo_raw	hsa_piR_003844/gb/DQ575235/Homo_raw
hsa_piR_012815/gb/DQ587354/Homo_raw	28.818	26.538	4.137	14.287	12.727	0	0.333333			hsa_piR_006890/gb/DQ579396/Homo_NNV	hsa_piR_006890/gb/DQ579396/Homo_raw	hsa_piR_012815/gb/DQ587354/Homo_raw	#N/A
hsa_piR_012952/gb/DQ587552/Homo_raw	330.442	135.77	413.835	188.487	-3.764	0.00018	1			hsa_piR_012815/gb/DQ587354/Homo_NNV	hsa_piR_012815/gb/DQ587354/Homo_raw	#N/A	hsa_piR_012815/gb/DQ587354/Homo_raw
hsa_piR_013146/gb/DQ587821/Homo_raw	1.883	4.233	0.133	1.279	7.871	0	1			hsa_piR_013146/gb/DQ587821/Homo_NNV	hsa_piR_013146/gb/DQ587821/Homo_raw	hsa_piR_013146/gb/DQ587821/Homo_raw	hsa_piR_013146/gb/DQ587821/Homo_raw
hsa_piR_017332/gb/DQ593963/Homo_raw	36.675	27.246	4.094	13.282	17.515	0	1			hsa_piR_017332/gb/DQ593963/Homo_NNV	hsa_piR_017332/gb/DQ593963/Homo_raw	hsa_piR_017332/gb/DQ593963/Homo_raw	hsa_piR_017332/gb/DQ593963/Homo_raw
hsa_piR_020236/gb/DQ597786/Homo_raw	8.519	8.801	0.905	3.616	14.099	0	1			hsa_piR_020236/gb/DQ597786/Homo_NNV	hsa_piR_020236/gb/DQ597786/Homo_raw	hsa_piR_020236/gb/DQ597786/Homo_raw	hsa_piR_020236/gb/DQ597786/Homo_raw
hsa_piR_022553/gb/DQ600854/Homo_raw	14	15.039	2.473	6.827	11.756	0	0.333333			hsa_piR_020498/gb/DQ598180/Homo_NNV	hsa_piR_020498/gb/DQ598180/Homo_raw	hsa_piR_022553/gb/DQ600854/Homo_raw	#N/A
										hsa_piR_022553/gb/DQ600854/Homo_NNV	hsa_piR_022553/gb/DQ600854/Homo_raw		hsa_piR_022553/gb/DQ600854/Homo_raw
miRNA only for 5y	Mean(target=0)	SD(target=0)	Mean(target=1)	SD(target=1)	Zvalue	P-value	%time variable appear in MB
hsa-miR-101-5p_raw	8.921	10.411	11.817	17.206	-2.238	0.02551	0.0555556			hsa-miR-153-3p_NNV	hsa-miR-153-3p_raw	#N/A	hsa-miR-153-3p_raw
hsa-miR-10a-5p_raw	1970.4	1233.78	2434.36	1703.63	-3.525	0.00045	0.0555556			hsa-miR-4515_NNV	hsa-miR-4515_raw	#N/A	#N/A
hsa-miR-10b-5p_raw	1502.22	929.288	1901.65	1536.63	-3.457	0.00058	0.0555556			hsa_piR_002811/gb/DQ573780/Homo_NNV	hsa_piR_002811/gb/DQ573780/Homo_raw	#N/A	hsa_piR_002811/gb/DQ573780/Homo_raw
hsa-miR-125b-5p_raw	852.862	555.235	1065.24	833.488	-3.343	0.00087	0.0555556			hsa_piR_006051/gb/DQ578308/Homo_NNV	hsa_piR_006051/gb/DQ578308/Homo_raw	#N/A	#N/A
hsa-miR-144-5p_raw	1347.23	1081.65	1636.97	1388.54	-2.665	0.00788	0.0555556			hsa_piR_012815/gb/DQ587354/Homo_NNV	hsa_piR_012815/gb/DQ587354/Homo_raw	#N/A	hsa_piR_012815/gb/DQ587354/Homo_raw
hsa-miR-153-3p_raw	3.207	6.327	6.024	13.241	-2.9	0.00385	0.0555556			hsa_piR_017332/gb/DQ593963/Homo_NNV	hsa_piR_017332/gb/DQ593963/Homo_raw	hsa-miR-153-3p_raw	hsa_piR_017332/gb/DQ593963/Homo_raw
hsa-miR-182-5p_raw	341.202	238.194	428.899	454.491	-2.608	0.0093	0.0555556			hsa_piR_020236/gb/DQ597786/Homo_NNV	hsa_piR_020236/gb/DQ597786/Homo_raw	#N/A	#N/A
hsa-miR-214-3p_raw	1.69	4.694	3.046	6.359	-2.751	0.0061	0.0555556					#N/A
hsa-miR-29c-3p_raw	10836.4	7871.01	12773.6	10009.8	-2.467	0.01386	0.0555556					#N/A
hsa-miR-3605-3p_raw	13.892	13.161	17.72	14.179	-3.315	0.00096	0.0555556					#N/A
hsa-miR-365a-3p_raw	6.833	11.476	9.466	10.425	-2.951	0.00327	0.0555556					#N/A
hsa-miR-3688-3p_raw	10.542	12.507	14.401	17.891	-2.808	0.00512	0.0555556					#N/A
hsa-miR-501-3p_raw	22.296	23.88	31.079	33.289	-3.421	0.00066	0.0555556					#N/A
hsa-miR-532-3p_raw	30.123	20.652	37.389	33.742	-2.859	0.00437	0.0555556					#N/A
hsa-miR-660-5p_raw	993.123	684.353	1199.39	966.255	-2.774	0.00569	0.0555556					#N/A
hsa-miR-6843-3p_raw	1.374	4.859	2.55	6.012	-2.478	0.01345	0.0555556					#N/A
hsa_piR_002811/gb/DQ573780/Homo_raw	4.227	9.183	1.595	5.36	4.737	0	1					hsa_piR_002811/gb/DQ573780/Homo_raw
hsa_piR_012815/gb/DQ587354/Homo_raw	12.153	23	4.679	14.706	5.141	0	0.444444					hsa_piR_012815/gb/DQ587354/Homo_raw
hsa_piR_012952/gb/DQ587552/Homo_raw	369.98	172.408	418.758	188.518	-3.188	0.00149	0.0555556					#N/A
hsa_piR_017332/gb/DQ593963/Homo_raw	13.926	24.437	5.111	14.677	5.884	0	1					hsa_piR_017332/gb/DQ593963/Homo_raw
hsa_piR_020365/gb/DQ597975/Homo_raw	28.517	16.688	33.972	22.403	-3.136	0.00178	0.0555556					#N/A
hsa-miR-548i_raw	0.355	3.668	0	0	2.173	0.03013	1					#N/A
miRNA only for 10y	Mean(target=0)	SD(target=0)	Mean(target=1)	SD(target=1)	Zvalue	P-value	%time variable appear in MB
hsa-miR-106b-5p_raw	224.23	209.422	358.571	354.081	-6.234	0	0.666667			hsa-miR-106a-5p_NNV	hsa-miR-106a-5p_raw	#N/A	#N/A
hsa-miR-1277-5p_raw	2020.8	2158.38	2570.4	2146.77	-3.068	0.00224	0.333333			hsa-miR-151b/151a-5p_NNV	hsa-miR-151b/151a-5p_raw	#N/A	#N/A
hsa-miR-99b-5p_raw	266.565	294.295	208.502	167.743	2.643	0.00841	0.333333			hsa-miR-17-5p_NNV	hsa-miR-17-5p_raw	hsa-miR-99b-5p_raw	#N/A
hsa_piR_021032/gb/DQ598918/Homo_raw	38.085	36.027	59.813	52.082	-6.333	0	0.333333			hsa-miR-18a-5p_NNV	hsa-miR-18a-5p_raw	hsa_piR_021032/gb/DQ598918/Homo_raw	#N/A
hsa-miR-125a-3p_raw	0.419	2.272	0	0	2.624	0.00887	0.666667			hsa-miR-340-3p_NNV	hsa-miR-340-3p_raw	hsa-miR-125a-3p_raw	#N/A
										hsa-miR-485-5p_NNV	hsa-miR-485-5p_raw		#N/A
										hsa-miR-590-3p_NNV	hsa-miR-590-3p_raw		#N/A
										hsa-miR-664a-3p_NNV	hsa-miR-664a-3p_raw		#N/A
										hsa-miR-99b-5p_NNV	hsa-miR-99b-5p_raw		hsa-miR-99b-5p_raw
										hsa_piR_012284/gb/DQ586612/Homo_NNV	hsa_piR_012284/gb/DQ586612/Homo_raw		#N/A
										hsa_piR_021032/gb/DQ598918/Homo_NNV	hsa_piR_021032/gb/DQ598918/Homo_raw		hsa_piR_021032/gb/DQ598918/Homo_raw
										hsa_piR_021462/gb/DQ599459/Homo_NNV	hsa_piR_021462/gb/DQ599459/Homo_raw		#N/A
										hsa-miR-125a-3p_NNV	hsa-miR-125a-3p_raw		hsa-miR-125a-3p_raw

## Sheet: Table S3
Table S3. Descriptive statistics of variables identified as Markov Boundary (MB) variables. Shown are descriptive statistics for 2-,5-,10-year longevity, derived from the Expanded Discovery data (n=707), using smRNA, age, and clinical features together, and using smRNA features alone. P-values were obtained from t-tests. Variables that appeared in 100% of the MBs (highlighted in green) are estima…
2-year longevity
MB Variable	Dead		Alive		Z value	P-value	% MBs in which the variable appears
	Mean	SD	Mean	SD			smRNA+age+clinical	smRNA
hsa_piR_002811/gb/DQ573780/Homo_PSO	6.896	12.539	1.795	5.46	6.402	0	1	1
hsa_piR_003844/gb/DQ575235/Homo_PSO	5.221	8.716	0.56	2.96	9.65	0	0.2857	0.3333
hsa_piR_006890/gb/DQ579396/Homo_PSO	0.623	5.47	0.087	0.993	2.192	0.029	0.2857	0
hsa_piR_012815/gb/DQ587354/Homo_PSO	28.818	26.538	4.137	14.287	12.727	0	0.1429	0.3333
hsa_piR_013146/gb/DQ587821/Homo_PSO	1.883	4.233	0.133	1.279	7.871	0	1	1
hsa_piR_017332/gb/DQ593963/Homo_PSO	36.675	27.246	4.094	13.282	17.515	0	1	1
hsa_piR_020236/gb/DQ597786/Homo_PSO	8.519	8.801	0.905	3.616	14.099	0	1	1
hsa_piR_020498/gb/DQ598180/Homo_PSO	17.688	17.733	4.954	10.419	9.225	0	0.2857	0
hsa_piR_022553/gb/DQ600854/Homo_PSO	14	15.039	2.473	6.827	11.756	0	0.2857	0.3333
hsa_piR_012952/gb/DQ587552/Homo_PSO	330.442	135.77	413.835	188.487	3.764	0.00018	0	1
cHDLP (total HDL particle concentration)	14.841	3.967	18.249	3.023	-8.945	0	0.5714	0
H123 (small HDL particle concentration, 7.4-8.0 nm)	10.493	3.732	13.822	3.056	-8.743	0	0.4286	0
Iadl-motor (physical Instrumental Activities of Daily Living)	2.053	1.754	3.368	1.141	-8.817	0	1	0
5-year longevity
MB Variable	Dead		Alive		Z value	P-value	% MB the variable appears in
	Mean	SD	Mean	SD			smRNA+age+clinical	smRNA
hsa-miR-153-3p_PSO	3.207	6.327	6.024	13.241	-2.9	0.004	1	0.056
hsa-miR-4515_PSO	12.65	10.767	8.581	9.904	4.818	0	0.1304	0
hsa_piR_002811/gb/DQ573780/Homo_PSO	4.227	9.183	1.595	5.36	4.737	0	0.8696	1
hsa_piR_006051/gb/DQ578308/Homo_PSO	7.522	11.988	3.579	8.205	5.022	0	0.0696	0
hsa_piR_012815/gb/DQ587354/Homo_PSO	12.153	23	4.679	14.706	5.141	0	0.113	0.444
hsa_piR_017332/gb/DQ593963/Homo_PSO	13.926	24.437	5.111	14.677	5.884	0	0.4087	1
hsa_piR_020236/gb/DQ597786/Homo_PSO	3.232	6.806	1.131	4.011	5.079	0	0.4522	0
hsa-miR-101-5p_PSO	8.921	10.411	11.817	17.206	-2.238	0.02551	0	0.0556
hsa-miR-10a-5p_PSO	1970.4	1233.78	2434.36	1703.63	-3.525	0.00045	0	0.0556
hsa-miR-10b-5p_PSO	1502.22	929.288	1901.65	1536.63	-3.457	0.00058	0	0.0556
hsa-miR-125b-5p_PSO	852.862	555.235	1065.24	833.488	-3.343	0.00087	0	0.0556
hsa-miR-144-5p_PSO	1347.23	1081.65	1636.97	1388.54	-2.665	0.00788	0	0.0556
hsa-miR-182-5p_PSO	341.202	238.194	428.899	454.491	-2.608	0.0093	0	0.0556
hsa-miR-214-3p_PSO	1.69	4.694	3.046	6.359	-2.751	0.0061	0	0.0556
hsa-miR-29c-3p_PSO	10836.4	7871.01	12773.6	10009.8	-2.467	0.01386	0	0.0556
hsa-miR-3605-3p_PSO	13.892	13.161	17.72	14.179	-3.315	0.00096	0	0.0556
hsa-miR-365a-3p_PSO	6.833	11.476	9.466	10.425	-2.951	0.00327	0	0.0556
hsa-miR-3688-3p_PSO	10.542	12.507	14.401	17.891	-2.808	0.00512	0	0.0556
hsa-miR-501-3p_PSO	22.296	23.88	31.079	33.289	-3.421	0.00066	0	0.0556
hsa-miR-532-3p_PSO	30.123	20.652	37.389	33.742	-2.859	0.00437	0	0.0556
hsa-miR-660-5p_PSO	993.123	684.353	1199.39	966.255	-2.774	0.00569	0	0.0556
hsa-miR-6843-3p_PSO	1.374	4.859	2.55	6.012	-2.478	0.01345	0	0.0556
hsa_piR_012952/gb/DQ587552/Homo_PSO	369.98	172.408	418.758	188.518	-3.188	0.00149	0	0.0556
hsa_piR_020365/gb/DQ597975/Homo_PSO	28.517	16.688	33.972	22.403	-3.136	0.00178	0	0.0556
hsa-miR-548i_PSO	0.355	3.668	0	0	2.173	0.03013	0	1
cHDLP (total HDL particle concentration)	79.872	6.239	77.268	4.837	5.937	0	1	0
H123 (small HDL particle concentration, 7.4-8.0 nm)	16.499	4.071	18.43	2.772	-7.232	0	0.3913	0
GlycA (µmol/L) (Inflammation Marker)	12.051	3.792	14.023	2.901	-7.422	0	0.6087	0
ALPHA-2 GLOBULINS (g/dL)	439.415	90.468	416.222	71.499	3.588	0.0004	0.0696	0
Neutrophils (%)	0.761	0.203	0.718	0.173	2.794	0.005	0.0261	0
LYMPHOCYTES (%)	61.508	11.081	58.856	9.677	3.134	0.0018	0.1652	0
LYMPHOCYTES (absolute count of number x 10E3 per cubic mm)	29.663	10.239	32.395	9.114	-3.451	0.0006	0.2261	0
BLOOD UREA NITROGEN (mg/dL)	1.826	0.684	2.079	1.058	-3.117	0.0019	0.287	0
CREATININE (mg/dL)	21.623	10.347	18.115	6.656	5.317	0	0.1652	0
CARBON DIOXIDE (milli-equivalents/L)	1.488	0.673	1.279	0.297	5.713	0	0.8348	0
SELECTIN (pg/mL)	27.53	4.428	28.952	4.231	-3.968	8e-05	1	0
ROSOW-BRESLAU: ABLE TO WALK 1/2 MILE WITHOUT HELP (higher score = able to do)	424.754	151.838	472.113	216.632	-2.695	0.0072	0.2783	0
HELP BATHING	1.477	0.501	1.749	0.434	-7.078	0	0.0609	0
HELP TOILETING	1.235	0.437	1.04	0.196	8.179	0	0.0696	0
TOTAL ROSOW-BRESLAU SCORE Sum of 3 items, (higher score more impaired)	1.2	0.425	1.022	0.146	8.261	0	1	0
Health Index Score (continuous)	1.523	1.282	0.768	1.031	8.039	0	0.1217	0
Health Index Score (trichotomized)	55.628	38.465	40.164	31.312	5.477	0	0.487	0
Iadl-cognitive (# cognitive function related Instrumental Activities of Daily Living (IADL) items CAN do (telephone use, taking medications, managing finances)	1.444	0.673	1.141	0.745	4.956	0	0.513	0
Iadl-motor (physical Instrumental Activities of Daily Living)	2.337	0.996	2.808	0.561	-7.906	0	0.3739	0
Change in Body Mass Index (P2 to P3)	2.497	1.657	3.516	0.964	-10.126	0	0.6261	0
COGNITIVE IMPAIRMENT	-0.763	2.993	0.051	2.038	-4.124	4e-05	1	0
GCOGIMP	0.245	0.431	0.082	0.274	5.936	0	1	0
10-year longevity
MB Variable	Dead		Alive		Z value	P-value	% MB the variable appears in
	Mean	SD	Mean	SD			smRNA+age+clinical	smRNA
hsa-miR-106a-5p_PSO	74.603	87.048	104.498	97.071	-3.994	7e-05	0.1	0
hsa-miR-151b/151a-5p_PSO	720.806	734.967	874.034	705.156	-2.537	0.011	0.1	0
hsa-miR-17-5p_PSO	1504.43	1858.06	2152.34	2166.72	-3.994	7e-05	0.1	0
hsa-miR-18a-5p_PSO	414.657	443.434	583.66	551.438	-4.263	2e-05	0.1	0
hsa-miR-340-3p_PSO	33.76	40.548	40.719	34.665	-2.149	0.032	0.1	0
hsa-miR-485-5p_PSO	12.389	19.096	8.842	15.04	2.367	0.0182	0.1	0
hsa-miR-590-3p_PSO	612.306	707.295	742.044	680.819	-2.23	0.0261	0.1	0
hsa-miR-664a-3p_PSO	54.427	58.806	63.97	53.334	-2.004	0.0455	0.1	0
hsa-miR-99b-5p_PSO	266.565	294.295	208.502	167.743	2.643	0.0084	0.1	0.3333
hsa_piR_012284/gb/DQ586612/Homo_PSO	1.825	6.678	3.241	7.707	-2.437	0.015	0.1	0
hsa_piR_021032/gb/DQ598918/Homo_PSO	38.085	36.027	59.813	52.082	-6.333	0	1	0.3333
hsa_piR_021462/gb/DQ599459/Homo_PSO	28.46	29.737	39.773	35.585	-4.317	2e-05	0.2	0
hsa-miR-125a-3p_PSO	0.419	2.272	0	0	2.624	0.0089	0.4	0.6667
hsa-miR-106b-5p_PSO	224.23	209.422	358.571	354.081	-6.234	0	0	0.6667
hsa-miR-1277-5p_PSO	2020.8	2158.38	2570.4	2146.77	-3.068	0.00224	0	0.3333
Valine (µmol/L)	213.824	48.679	226.552	51.518	-3.09	0.00208	1	0
CARBON DIOXIDE (milli-equivalents/L)	28.216	4.204	29.365	4.542	-3.206	0.0014	1	0
Iadl-motor (physical Instrumental Activities of Daily Living)	3.046	1.401	3.675	0.779	-6.026	0	1	0
COGNITIVE IMPAIRMENT	0.162	0.368	0.045	0.207	4.249	2e-05	1	0
How often do you walk a mile or more without resting?	5.281	1.42	4.718	1.794	4.349	2e-05	1	0

## Sheet: Table S4
	Table S4. Models and their predictive performance optimizing for predictive performance or predictive performance and parsimony. Unbiased performance estimation was obtained via nested cross-validation (NCV) in the Expanded Discovery dataset (n=707) and via holdout validation in the independent External Validation dataset (n=564). [1x500 HP-hyperparameter; the clinical features used for the strea…
			Predictive Models							Streamlined Predictive Models for Clinical Deployment
	Longevity Horizon	Features	Predictive Performance (AUC)				# Features	Feature Selector	Classifier	Predictive Performance (AUC)				# Features	Feature Selector	Classifier
			Expanded Discovery dataset NCV AUC	Expanded Discovery dataset NCV AUC via Permutation Test	Independent External Validation dataset AUC	Independent External Validation AUC via Permutation Test				Expanded Discovery dataset NCV AUC	Expanded Discovery dataset NCV AUC via Permutation Test	Independent External Validation dataset AUC	Independent External Validation dataset AUC via Permutation Test
			Mean (SD)	Value (95% CI)	Value (95% CI)	Value (95% CI)				Mean (SD)	Value (95% CI)	Value (95% CI)	Value (95% CI)
	2y	smRNA	0.90 (0.01)	0.5 (0.47, 0.55)	0.82 (0.78, 0.87)	0.5 (0.36, 0.66)	828 smRNA	All features	Random Forest	0.86 (0.01)	0.49 (0.43, 0.56)	0.83 (0.78,0.87)	0.52 (0.37, 0.72)	6 smRNA	GLL-K-3	GLM
		Age	0.57 (0.03)	0.5 (0.45, 0.57)	0.56 (0.50, 0.62)	0.49 (0.44, 0.56)	1 age	All features	GLM	0.58 (0.02)	0.5 (0.48, 0.51)	0.56 (0.49,0.62)	0.5 (0.5, 0.5)	1 age	All features	GLM
		Clinical	0.79 (0.02)	0.5 (0.46, 0.58)	0.74 (0.69, 0.80)	0.51 (0.41, 0.62)	186 clinical	All features	Random Forest	0.76 (0.01)	0.5 (0.43, 0.62)	0.73 (0.68,0.79)	0.49 (0.37, 0.59)	7 clinical	GLL-K-3	GLM
		smRNA +Age	0.90 (0.01)	0.5 (0.46, 0.55)	0.83 (0.78, 0.87)	0.49 (0.35, 0.61)	828 smRNA plus age	All features	Random Forest	0.86 (0.02)	0.49 (0.43, 0.56)	0.84 (0.80, 0.88)	0.52 (0.37, 0.72)	6 smRNA +age	GLL-K-3	GLM
		smRNA +Clinical	0.92 (0.01)	0.5 (0.46, 0.56)	0.86 (0.81, 0.9)	0.5 (0.35, 0.62)	828 smRNA plus 126 clinical	All features	Random Forest	0.91 (0.01)	0.49 (0.43, 0.57)	0.85 (0.80, 0.89)	0.5 (0.38, 0.63)	5 smRNA + 2 clinical	GLL-K-3	GLM
		Age +Clinical	0.79 (0.01)	0.5 (0.45, 0.58)	0.74 (0.69, 0.8)	0.52 (0.41, 0.64)	186 clinical plus age	All features	Random Forest	0.76 (0.01)	0.5 (0.43, 0.62)	0.73 (0.68, 0.79)	0.49 (0.37, 0.59)	7 clinical	GLL-K-3	GLM
		smRNA +Age +Clinical	0.92 (0.01)	0.5 (0.45, 0.55)	0.87 (0.83, 0.9)	0.5 (0.34, 0.64)	828 smRNA +age +186 clinical	All features	Random Forest	0.90 (0.02)	0.49 (0.43, 0.57)	0.85 (0.80,0.89)	0.5 (0.38, 0.63)	5 piRNA + 2 clinical	GLL-K-3	GLM
	5y	smRNA	0.59 (0.03)	0.5 (0.47, 0.54)	0.61 (0.57, 0.66)	0.5 (0.44, 0.57)	ALL 828 smRNA	All features	Random Forest	0.62 (0.01)	0.5 (0.47, 0.54)	0.53 (0.48, 0.58)	0.5 (0.41, 0.58)	4 smRNA	GLL-K-3	GLM
		Age	0.62 (0.001)	0.5 (0.47, 0.55)	0.64 (0.59, 0.68)	0.5 (0.36, 0.64)	1 age	All features	GLM	0.62 (0.001)	0.5 (0.5, 0.52)	0.64 (0.59, 0.68)	0.5 (0.5, 0.64)	1 age	All features	GLM
		Clinical	0.72 (0.02)	0.5 (0.47, 0.55)	0.74 (0.68, 0.77)	0.5 (0.4, 0.61)	186 clinical	All features	Random Forest	0.73 (0.01)	0.5 (0.45, 0.55)	0.73 (0.69, 0.77)	0.51 (0.38, 0.63)	9 clinical	GLL-K-3	GLM
		smRNA +Age	0.67 (0.02)	0.5 (0.47, 0.54)	0.65 (0.60, 0.69)	0.5 (0.44, 0.57)	7 smRNA plus age	GLL-K-1	Random Forest	0.66 (0.01)	0.5 (0.47, 0.54)	0.65 (0.61, 0.70)	0.5 (0.41, 0.59)	3 smRNA +age	GLL-K-3	GLM
		smRNA +Clinical	0.72 (0.01)	0.5 (0.46, 0.54)	0.73 (0.68, 0.77)	0.51 (0.42, 0.6)	6 smRNA plus 18 clinical	GLL-K-1	Random Forest	0.74 (0.01)	0.5 (0.45, 0.55)	0.72 (0.67, 0.76)	0.5 (0.39, 0.6)	3 smRNA plus 9 clinical	GLL-K-3	GLM
		Age +Clinical	0.73 (0.02)	0.5 (0.47, 0.54)	0.74 (0.70, 0.78)	0.51 (0.39, 0.63)	186 clinical plus age	All features	Random Forest	0.73 (0.01)	0.5 (0.45, 0.55)	0.75 (0.71, 0.79)	0.51 (0.38, 0.63)	9 clinical	GLL-K-3	GLM
		smRNA +Age +Clinical	0.73 (0.02)	0.5 (0.47, 0.54)	0.75 (0.71, 0.79)	0.51 (0.42, 0.59)	6 smRNA plus age plus 18 clinical	GLL-K-1	Random Forest	0.73 (0.01)	0.5 (0.45, 0.55)	0.73 (0.69, 0.78)	0.5 (0.39, 0.6)	3 smRNA plus age plus 9 clinical	GLL-K-3	GLM
	10y	smRNA	0.61 (0.02)	0.5 (0.48, 0.54)	0.57 (0.52, 0.63)	0.49 (0.45, 0.55)	7 smRNA	GLL-K-1	GLM	0.63 (0.005)	0.5 (0.47, 0.55)	0.55 (0.50, 0.61)	0.49 (0.45, 0.56)	3 smRNA	GLL-K-3	GLM
		Age	0.55 (0.02)	0.5 (0.46, 0.55)	0.64 (0.59, 0.69)	0.51 (0.36, 0.64)	1 age	All features	GLM	0.56 (0.02)	0.5 (0.49, 0.51)	0.64 (0.59, 0.69)	0.5 (0.5, 0.64)	1 age	All features	GLM
		Clinical	0.62 (0.01)	0.5 (0.47, 0.53)	0.65 (0.60, 0.69)	0.48 (0.39, 0.6)	9 clinical	GLL-K-1	GLM	0.62 (0.02)	0.5 (0.46, 0.57)	0.63 (0.58, 0.68)	0.5 (0.37, 0.61)	7 clinical	GLL-K-3	GLM
		smRNA +Age	0.62 (0.05)	0.5 (0.48, 0.54)	0.63 (0.58, 0.68)	0.5 (0.45, 0.55)	7 smRNA + age	GLL-K-1	GLM	0.64 (0.01)	0.5 (0.47, 0.55)	0.62 (0.57, 0.67)	0.5 (0.45, 0.58)	3 smRNA +age	GLL-K-3	GLM
		smRNA +Clinical	0.69 (0.03)	0.5 (0.47, 0.55)	0.65 (0.60, 0.70)	0.49 (0.42, 0.56)	7 smRNA + 9 clinical	GLL-K-1	GLM	0.70 (0.02)	0.5 (0.46, 0.56)	0.61 (0.56, 0.66)	0.49 (0.41, 0.58)	2 smRNA plus 5 clinical	GLL-K-3	GLM
		Age +Clinical	0.62 (0.02)	0.5 (0.47, 0.54)	0.65 (0.60, 0.69)	0.48 (0.39, 0.58)	age + 8 clinical	GLL-K-1	GLM	0.62 (0.02)	0.5 (0.46, 0.57)	0.63 (0.58, 0.68)	0.5 (0.37, 0.61)	7 clinical	GLL-K-3	GLM
		smRNA +Age +Clinical	0.66 (0.03)	0.5 (0.47, 0.55)	0.65 (0.60, 0.7)	0.49 (0.42, 0.55)	7 smRNA + age + 8 clinical	GLL-K-1	GLM	0.67 (0.02)	0.5 (0.46, 0.56)	0.61 (0.56, 0.66)	0.49 (0.41, 0.58)	2 smRNA plus 5 clinical	GLL-K-3	GLM

## Sheet: Table S5
		Table S5. Causal modeling. Characteristics of estimated Markov Boundaries (MBs) and their predictive performances on the Independent External Validation dataset (n=564)
	Longevity Horizon	Features	Total number of MBs	Number of Features in Union of MBs	Number of Features in ALL MB	Min Size of MB	Median Size of MB	Max Size of MB	MB AUC on External Validation Data	MB sd of AUC on External Validation Data
	2y	smRNA+Age+Clinical	7	12	5	7	7	8	0.842	0.008
	5y	smRNA+Age+Clinical	115	29	6	13	13	15	0.729	0.005
	10y	smRNA+Age+Clinical	10	18	6	7	7.5	9	0.613	0.005
	2y	smRNA	3	8	5	6	6	6	0.808	0.021
	5y	smRNA	18	22	3	4	4	5	0.56	0.037
	10y	smRNA	3	5	0	2	2	3	0.545	0.009

## Sheet: Table S6a (2y)
Table S6a. Causal analysis. Tie coefficients for 2-year survival with their standardized effect estimates in each Markov Boundary (MB) model; all smRNA are platform specific output (PSO) values.
Color coded columns of variables formed classes that were consistently chosen in all Markov boundaries
Timing of measure was P3 (time of blood collection) unless otherwise indicated
piR-017332/gb/DQ593963_pso	IADL-MOTOR	piR-020236/gb/DQ597786_pso	piR-002811/gb/DQ573780_pso	piR-013146/gb/DQ587821_pso	TOTAL HDL-P	SMALL HDL-P	piR-003844/gb/DQ575235_pso	piR-020498/gb/DQ598180_pso	piR-022553/gb/DQ600854_pso	piR-012815/gb/DQ587354_pso	piR-006890/gb/DQ579396_pso
-0.799989	0.75582	-0.370305	-0.26614	-0.157779	0.719699	0	-0.369361	0	0	0	0
-0.756361	0.791313	-0.425268	-0.296981	-0.15543	0.732235	0	0	-0.391634	0	0	-0.239632
-0.687818	0.738661	-0.371627	-0.286389	-0.135688	0.757567	0	0	0	-0.486702	0	0
-0.706426	0.738768	-0.36196	-0.258564	-0.132397	0.748399	0	0	0	0	-0.439641	0
-0.817582	0.735384	-0.385704	-0.251411	-0.141531	0	0.663297	-0.353699	0	0	0	0
-0.774215	0.781907	-0.444061	-0.279469	-0.133533	0	0.691613	0	-0.392122	0	0	-0.255488
-0.721721	0.732886	-0.384799	-0.270491	-0.1195	0	0.678088	0	0	-0.452762	0	0

## Sheet: Table S6b (5y)
Table S6b. Causal analysis. Tie coefficients for 5-year survival with their standardized effect estimates in each Markov Boundary (MB) model; all smRNA are platform specific output (PSO) values.
Color coded columns of variables formed classes that were consistently chosen in all Markov boundaries
Timing of measure was P3 (time of blood collection) unless otherwise indicated
ADL7	hsa-miR-153-3p_pso	COG IMPAIR (P3)	CO2	AGE	BMI change (P3-P2)	CREATININE	BUN	HEALTH tri (P3)	HEALTH cont (P3)	hsa_piR_002811/gb/DQ573780/Homo_pso	hsa-miR-4515_pso	hsa_piR_020236/gb/DQ597786/Homo_pso	hsa_piR_017332/gb/DQ593963/Homo_pso	hsa_piR_006051/gb/DQ578308/Homo_pso	hsa_piR_012815/gb/DQ587354/Homo_pso	IADL-motor	IADL-cognitive	Small HDL-P	Total HDL-P	LYMPH (ct)	SELECTIN	LYMPH (%)	NEUTROPHILS (%)	GlycA	ROSOW-BRES total	ADL2	ROSOW-BRES3	ALPHA_2		Size of Markov Boundaries
-0.434872	0.423129	-0.250446	0.268575	-0.187678	0.182056	-0.438141	0	-0.400513	0	-0.216472	0	-0.343595	0	0	0	0.232975	0	0.283716	0	0.254309	0	0	0	0	0	0	0	0		13
-0.41025	0.32813	-0.298971	0.236101	-0.213777	0.195223	-0.377083	0	-0.348014	0	-0.227381	0	-0.249466	0	0	-0.217754	0.236732	0	0.31848	0	0	0.436493	0	0	0	0	0	0	0		14
-0.4345	0.379296	-0.253578	0.266453	-0.206433	0.19182	-0.455122	0	-0.35671	0	-0.218232	0	-0.344017	0	0	0	0.217562	0	0.28389	0	0	0	0.200777	0	0	0	0	0	0		13
-0.434507	0.381437	-0.252439	0.263903	-0.21125	0.193949	-0.456572	0	-0.358975	0	-0.217277	0	-0.346807	0	0	0	0.212465	0	0.289232	0	0	0	0	-0.188113	0	0	0	0	0		13
-0.397029	0.412791	-0.245621	0.270679	-0.249653	0.191673	-0.422016	0	-0.342427	0	-0.238542	0	-0.265088	0	0	-0.201025	0.213598	0	0.257015	0	0	0	0	0	-0.204283	0	0	0	0		14
-0.441148	0.440448	-0.271014	0.269077	-0.202592	0.159542	-0.443662	0	-0.381007	0	-0.20981	0	0	-0.361113	0	0	0.197032	0	0.285426	0	0.253805	0	0	0	0	0	0	0	0		13
-0.423784	0.325994	-0.324367	0.222386	-0.210177	0.182084	-0.394136	0	-0.333396	0	-0.218131	0	0	-0.401331	0	0	0.207466	0	0.341705	0	0	0.437503	0	0	0	0	0	0	0		13
-0.438836	0.403386	-0.275177	0.270118	-0.222888	0.169977	-0.46066	0	-0.340152	0	-0.208282	0	0	-0.378857	0	0	0.182774	0	0.282434	0	0	0	0.190426	0	0	0	0	0	0		13
-0.439377	0.405601	-0.274758	0.26758	-0.226923	0.17178	-0.462004	0	-0.342389	0	-0.207403	0	0	-0.381343	0	0	0.177122	0	0.287171	0	0	0	0	-0.178062	0	0	0	0	0		13
-0.408681	0.419025	-0.269719	0.263035	-0.245511	0.177278	-0.436379	0	-0.33011	0	-0.226844	0	0	-0.375487	0	0	0.182527	0	0.275468	0	0	0	0	0	-0.203586	0	0	0	0		13
-0.425909	0.443967	-0.251365	0.260853	-0.198941	0.190508	-0.413604	0	0	-0.343504	-0.213734	0	-0.333074	0	0	0	0.222051	0	0.296207	0	0.263828	0	0	0	0	0	0	0	0		13
-0.40961	0.323342	-0.298786	0.209167	-0.206891	0.207982	-0.364542	0	0	-0.32024	-0.226473	0	-0.324221	0	0	0	0.237319	0	0.348283	0	0	0.43339	0	0	0	0	0	0	0		13
-0.428448	0.39616	-0.254661	0.260609	-0.215304	0.197521	-0.434155	0	0	-0.30233	-0.216554	0	-0.33557	0	0	0	0.209359	0	0.293252	0	0	0	0.209063	0	0	0	0	0	0		13
-0.427515	0.398676	-0.253677	0.257604	-0.220204	0.199283	-0.436632	0	0	-0.301165	-0.216044	0	-0.338559	0	0	0	0.205093	0	0.298156	0	0	0	0	-0.191522	0	0	0	0	0		13
-0.39396	0.417472	-0.247896	0.256281	-0.240593	0.206589	-0.411808	0	0	-0.298031	-0.235205	0	-0.336783	0	0	0	0.209353	0	0.283917	0	0	0	0	0	-0.219304	0	0	0	0		13
-0.433863	0.462131	-0.272978	0.262562	-0.212434	0.167759	-0.419798	0	0	-0.326988	-0.207698	0	0	-0.354908	0	0	0.185259	0	0.296071	0	0.263834	0	0	0	0	0	0	0	0		13
-0.420062	0.338347	-0.325087	0.213424	-0.22069	0.187575	-0.37221	0	0	-0.299911	-0.21304	0	0	-0.396591	0	0	0.200102	0	0.347221	0	0	0.428025	0	0	0	0	0	0	0		13
-0.434556	0.421194	-0.277005	0.265408	-0.229762	0.17544	-0.440246	0	0	-0.286926	-0.207185	0	0	-0.373176	0	0	0.174311	0	0.290217	0	0	0	0.199078	0	0	0	0	0	0		13
-0.434502	0.423777	-0.276864	0.262433	-0.233756	0.17687	-0.442508	0	0	-0.286029	-0.206615	0	0	-0.376082	0	0	0.16928	0	0.294564	0	0	0	0	-0.182526	0	0	0	0	0		13
-0.402753	0.437373	-0.270667	0.257464	-0.252554	0.182609	-0.417313	0	0	-0.284487	-0.225777	0	0	-0.369571	0	0	0.17411	0	0.282496	0	0	0	0	0	-0.205907	0	0	0	0		13
-0.441948	0.427111	-0.263667	0.259969	-0.197758	0.194459	-0.414086	0	-0.385311	0	-0.212564	0	-0.339457	0	0	0	0.244552	0	0	0.270398	0.269775	0	0	0	0	0	0	0	0		13
-0.42866	0.315115	-0.319499	0.207643	-0.207639	0.220382	-0.356728	0	-0.337353	0	-0.221483	0	-0.321979	0	0	0	0.251225	0	0	0.368748	0	0.4531	0	0	0	0	0	0	0		13
-0.440593	0.385331	-0.267663	0.258557	-0.21801	0.20388	-0.431479	0	-0.34267	0	-0.214871	0	-0.340318	0	0	0	0.229574	0	0	0.268457	0	0	0.20436	0	0	0	0	0	0		13
-0.441682	0.387329	-0.267164	0.256095	-0.222613	0.206365	-0.431887	0	-0.343691	0	-0.213393	0	-0.342829	0	0	0	0.223752	0	0	0.27697	0	0	0	-0.195545	0	0	0	0	0		13
-0.446496	0.446014	-0.282982	0.260588	-0.212863	0.173394	-0.419503	0	-0.36663	0	-0.206645	0	0	-0.355987	0	0	0.210551	0	0	0.270528	0.269859	0	0	0	0	0	0	0	0		13
-0.434264	0.330041	-0.342962	0.211408	-0.223025	0.202118	-0.364793	0	-0.318187	0	-0.209341	0	0	-0.390237	0	0	0.219986	0	0	0.363393	0	0.442768	0	0	0	0	0	0	0		13
-0.443758	0.411371	-0.287936	0.262654	-0.233965	0.183285	-0.437292	0	-0.326829	0	-0.205917	0	0	-0.37451	0	0	0.196935	0	0	0.264718	0	0	0.195259	0	0	0	0	0	0		13
-0.445238	0.413699	-0.288046	0.260202	-0.237853	0.185506	-0.437683	0	-0.327965	0	-0.204739	0	0	-0.376578	0	0	0.190584	0	0	0.272344	0	0	0	-0.186353	0	0	0	0	0		13
-0.451863	0.438751	-0.285707	0.267209	-0.202279	0.178465	-0.402713	0	-0.38305	0	-0.222652	0	0	0	-0.327687	0	0.218986	0	0	0.278094	0.275258	0	0	0	0	0	0	0	0		13
-0.439274	0.319703	-0.344923	0.212334	-0.212412	0.206193	-0.345911	0	-0.338629	0	-0.233364	0	0	0	-0.353817	0	0.225597	0	0	0.375682	0	0.461809	0	0	0	0	0	0	0		13
-0.447848	0.401965	-0.290831	0.265584	-0.223577	0.187	-0.42161	0	-0.342247	0	-0.227373	0	0	0	-0.331471	0	0.205273	0	0	0.275092	0	0	0.187463	0	0	0	0	0	0		13
-0.449121	0.404231	-0.290831	0.262993	-0.228049	0.188987	-0.422132	0	-0.343879	0	-0.226403	0	0	0	-0.333753	0	0.199463	0	0	0.28247	0	0	0	-0.176699	0	0	0	0	0		13
-0.434026	0.448893	-0.265235	0.252666	-0.207691	0.202808	-0.387028	0	0	-0.329907	-0.20976	0	-0.329154	0	0	0	0.233128	0	0	0.288086	0.279179	0	0	0	0	0	0	0	0		13
-0.423737	0.327137	-0.319878	0.197647	-0.217996	0.226408	-0.332529	0	0	-0.306449	-0.216443	0	-0.315761	0	0	0	0.244892	0	0	0.379998	0	0.440182	0	0	0	0	0	0	0		13
-0.435331	0.403318	-0.269366	0.253125	-0.225407	0.209184	-0.409005	0	0	-0.289426	-0.213273	0	-0.332147	0	0	0	0.221181	0	0	0.28173	0	0	0.211748	0	0	0	0	0	0		13
-0.435693	0.405571	-0.269045	0.250273	-0.22984	0.211284	-0.410493	0	0	-0.287206	-0.212222	0	-0.33487	0	0	0	0.216109	0	0	0.290256	0	0	0	-0.198894	0	0	0	0	0		13
-0.440088	0.468859	-0.285424	0.254356	-0.221619	0.181518	-0.393825	0	0	-0.314	-0.204537	0	0	-0.349952	0	0	0.198121	0	0	0.285839	0.279547	0	0	0	0	0	0	0	0		13
-0.430892	0.344174	-0.344468	0.202527	-0.231682	0.207498	-0.341887	0	0	-0.287363	-0.204784	0	0	-0.385583	0	0	0.212468	0	0	0.372358	0	0.433942	0	0	0	0	0	0	0		13
-0.440109	0.430479	-0.290325	0.258229	-0.239616	0.188334	-0.41595	0	0	-0.274651	-0.204919	0	0	-0.369165	0	0	0.187998	0	0	0.276227	0	0	0.203244	0	0	0	0	0	0		13
-0.441171	0.433076	-0.290722	0.255374	-0.243253	0.19018	-0.417326	0	0	-0.272804	-0.204043	0	0	-0.371631	0	0	0.182176	0	0	0.283863	0	0	0	-0.190913	0	0	0	0	0		13
-0.442271	0.461772	-0.288129	0.259277	-0.211886	0.185972	-0.378076	0	0	-0.325404	-0.224596	0	0	0	-0.315341	0	0.207532	0	0	0.294436	0.285188	0	0	0	0	0	0	0	0		13
-0.432977	0.333921	-0.346017	0.201929	-0.222102	0.211403	-0.323861	0	0	-0.301333	-0.231742	0	0	0	-0.342609	0	0.219492	0	0	0.385277	0	0.453123	0	0	0	0	0	0	0		13
-0.441529	0.420884	-0.293237	0.259392	-0.229732	0.19158	-0.401299	0	0	-0.28529	-0.229835	0	0	0	-0.320551	0	0.197397	0	0	0.287463	0	0	0.196541	0	0	0	0	0	0		13
-0.442243	0.423391	-0.293497	0.256344	-0.234099	0.193237	-0.402858	0	0	-0.283876	-0.229094	0	0	0	-0.323111	0	0.19213	0	0	0.294876	0	0	0	-0.181719	0	0	0	0	0		13
-0.465344	0.373877	-0.226335	0.271421	-0.193193	0.197211	-0.47701	0	-0.379088	0	-0.201082	0	-0.324984	0	0	0	0	0.0427936	0.303605	0	0.28271	0	0	0	0	-0.200062	0	0	0		14
-0.431143	0.424278	-0.262489	0.272488	-0.212672	0.205567	-0.455433	0	-0.415674	0	-0.231583	0	-0.331618	0	0	0	0	0.00256447	0.283043	0	0.258653	0	0	0	0	0	-0.281383	0	0		14
-0.469275	0.375498	-0.240007	0.280957	-0.187407	0.19167	-0.468728	0	-0.383088	0	-0.196268	0	-0.327522	0	0	0	0	0.0498916	0.314415	0	0.27749	0	0	0	0	0	0	0.203685	0		14
-0.451827	0.269448	-0.286289	0.220966	-0.208139	0.22915	-0.45069	0	-0.327693	0	-0.214949	0	-0.310999	0	0	0	0	0.0287411	0.374078	0	0	0.462476	0	0	0	-0.196477	0	0	0		14
-0.421813	0.314766	-0.318709	0.218637	-0.227079	0.224923	-0.412807	0	-0.37251	0	-0.245367	0	-0.318232	0	0	0	0	-0.0107929	0.343029	0	0	0.454052	0	0	0	0	-0.264148	0	0		14
-0.454735	0.266101	-0.30022	0.232961	-0.203251	0.225553	-0.436957	0	-0.329624	0	-0.209715	0	-0.314206	0	0	0	0	0.0400214	0.380118	0	0	0.460614	0	0	0	0	0	0.198616	0		14
-0.457347	0.332548	-0.221278	0.269024	-0.213822	0.207664	-0.490631	0	-0.334281	0	-0.207083	0	-0.325262	0	0	0	0	0.0772177	0.298313	0	0	0	0.206636	0	0	-0.169327	0	0	0		14
-0.423794	0.380631	-0.255388	0.268445	-0.229515	0.214468	-0.467976	0	-0.366507	0	-0.234686	0	-0.331501	0	0	0	0	0.0351879	0.278977	0	0	0	0.201539	0	0	0	-0.250479	0	0		14
-0.461894	0.334819	-0.233534	0.276713	-0.210229	0.202629	-0.483669	0	-0.339101	0	-0.20416	0	-0.327221	0	0	0	0	0.0825283	0.308142	0	0	0	0.196654	0	0	0	0	0.167358	0		14
-0.456483	0.335544	-0.22053	0.266096	-0.218884	0.209648	-0.492829	0	-0.336387	0	-0.206142	0	-0.32845	0	0	0	0	0.074456	0.303489	0	0	0	0	-0.190812	0	-0.165594	0	0	0		14
-0.422788	0.382819	-0.253832	0.26588	-0.233676	0.216275	-0.4693	0	-0.368972	0	-0.233686	0	-0.334469	0	0	0	0	0.0337907	0.284575	0	0	0	0	-0.18811	0	0	-0.246579	0	0		14
-0.465843	0.392406	-0.242921	0.276563	-0.20796	0.176569	-0.486115	0	-0.36499	0	-0.185218	0	0	-0.35604	0	0	0	0.0329664	0.300185	0	0.282255	0	0	0	0	-0.17751	0	0	0		14
-0.498595	0.424282	-0.279974	0.277496	-0.23629	0.181069	-0.442917	0	-0.37636	0	-0.218989	0	0	-0.364554	0	0	0	0.0652286	0.294587	0	0.268123	0	0	0	-0.197131	0	0	0	0		14
-0.422314	0.443221	-0.283294	0.274168	-0.223132	0.179488	-0.459628	0	-0.394847	0	-0.216279	0	0	-0.357502	0	0	0	-0.0118212	0.277869	0	0.257433	0	0	0	0	0	-0.277996	0	0		14
-0.469802	0.394366	-0.255396	0.284934	-0.203294	0.170819	-0.47837	0	-0.368294	0	-0.180531	0	0	-0.35705	0	0	0	0.0391995	0.309521	0	0.276553	0	0	0	0	0	0	0.179414	0		14
-0.517234	0.431611	-0.311986	0.295327	-0.2225	0.186271	-0.458074	0	-0.3846	0	-0.223654	0	0	-0.365914	0	0	0	0.0472446	0.325583	0	0.256289	0	0	0	0	0	0	0	-0.224386		14
-0.459403	0.28108	-0.309296	0.229039	-0.224444	0.210209	-0.46109	0	-0.313607	0	-0.192064	0	0	-0.391991	0	0	0	0.00963436	0.371308	0	0	0.445932	0	0	0	-0.169575	0	0	0		14
-0.48958	0.311786	-0.339721	0.230858	-0.251923	0.205355	-0.393516	0	-0.331777	0	-0.225524	0	0	-0.405929	0	0	0	0.0496234	0.355333	0	0	0.474475	0	0	-0.227026	0	0	0	0		14
-0.418132	0.329043	-0.34768	0.222837	-0.237858	0.201207	-0.417556	0	-0.350807	0	-0.220894	0	0	-0.399025	0	0	0	-0.0348717	0.337875	0	0	0.444848	0	0	0	0	-0.26248	0	0		14
-0.462197	0.278915	-0.321737	0.239391	-0.220573	0.206298	-0.448863	0	-0.31511	0	-0.186427	0	0	-0.393936	0	0	0	0.0193575	0.375933	0	0	0.442675	0	0	0	0	0	0.170484	0		14
-0.509281	0.314644	-0.356047	0.233429	-0.2436	0.200471	-0.399336	0	-0.330756	0	-0.241036	0	0	-0.395017	0	0	0	0.0446694	0.361942	0	0	0.454285	0	0	0	0	0	0	-0.261009		14
-0.50354	0.388121	-0.286201	0.266562	-0.242605	0.180878	-0.471926	0	-0.344132	0	-0.215285	0	0	-0.378343	0	0	0	0.0812749	0.301505	0	0	0	0.201538	0	0	0	0	0	0		13
-0.502137	0.390682	-0.285317	0.264263	-0.245762	0.182674	-0.472976	0	-0.34601	0	-0.213712	0	0	-0.38099	0	0	0	0.078074	0.306064	0	0	0	0	-0.192175	0	0	0	0	0		13
-0.449217	0.398075	-0.226571	0.265388	-0.203798	0.203354	-0.453623	0	0	-0.327037	-0.198095	0	-0.315311	0	0	0	0	0.0505024	0.312305	0	0.296548	0	0	0	0	-0.194693	0	0	0		14
-0.489085	0.431236	-0.256141	0.270365	-0.236504	0.215876	-0.410063	0	0	-0.347668	-0.228953	0	-0.341202	0	0	0	0	0.0903101	0.302656	0	0.284459	0	0	0	-0.221137	0	0	0	0		14
-0.412671	0.445563	-0.256765	0.263988	-0.224996	0.213274	-0.425522	0	0	-0.36695	-0.228933	0	-0.321365	0	0	0	0	0.00820839	0.291945	0	0.266554	0	0	0	0	0	-0.283089	0	0		14
-0.452075	0.401725	-0.239901	0.274163	-0.197643	0.197873	-0.44515	0	0	-0.332404	-0.193387	0	-0.317537	0	0	0	0	0.0571753	0.323194	0	0.292478	0	0	0	0	0	0	0.200783	0		14
-0.44081	0.284296	-0.286095	0.212608	-0.218741	0.232831	-0.429637	0	0	-0.296933	-0.209442	0	-0.304381	0	0	0	0	0.0350017	0.379426	0	0	0.450609	0	0	0	-0.194445	0	0	0		14
-0.481096	0.315596	-0.307933	0.21911	-0.251248	0.235225	-0.362715	0	0	-0.321867	-0.241133	0	-0.332119	0	0	0	0	0.0851959	0.361919	0	0	0.470645	0	0	-0.241954	0	0	0	0		14
-0.407604	0.325666	-0.312422	0.206873	-0.24053	0.229969	-0.38477	0	0	-0.348085	-0.240585	0	-0.311894	0	0	0	0	-0.00637011	0.347576	0	0	0.439571	0	0	0	0	-0.270351	0	0		14
-0.442898	0.28247	-0.299907	0.223866	-0.213678	0.229247	-0.414961	0	0	-0.300583	-0.204123	0	-0.30743	0	0	0	0	0.0458045	0.385541	0	0	0.447752	0	0	0	0	0	0.198494	0		14
-0.499218	0.382387	-0.262685	0.254674	-0.23852	0.21072	-0.442502	0	0	-0.313575	-0.228792	0	-0.329366	0	0	0	0	0.106078	0.313658	0	0	0	0.223076	0	0	0	0	0	0		13
-0.496838	0.385077	-0.261103	0.251884	-0.242667	0.21261	-0.444913	0	0	-0.311721	-0.227649	0	-0.332656	0	0	0	0	0.103941	0.318671	0	0	0	0	-0.20873	0	0	0	0	0		13
-0.50361	0.446964	-0.291453	0.257653	-0.237413	0.177957	-0.431686	0	0	-0.341964	-0.213308	0	0	-0.357257	0	0	0	0.0594628	0.317295	0	0.264963	0	0	0	0	0	0	0	0		13
-0.504471	0.321178	-0.350275	0.20788	-0.248119	0.197377	-0.39047	0	0	-0.317866	-0.216225	0	0	-0.397666	0	0	0	0.0355024	0.378222	0	0	0.421676	0	0	0	0	0	0	0		13
-0.492762	0.408137	-0.284522	0.261047	-0.249214	0.186306	-0.448212	0	0	-0.296052	-0.21434	0	0	-0.371954	0	0	0	0.0879802	0.305952	0	0	0	0.210655	0	0	0	0	0	0		13
-0.491164	0.41108	-0.28403	0.258299	-0.25241	0.187703	-0.450384	0	0	-0.294535	-0.213135	0	0	-0.375048	0	0	0	0.0848149	0.310297	0	0	0	0	-0.196707	0	0	0	0	0		13
-0.455096	0.486815	-0.290284	0.269842	-0.179481	0.175786	0	-0.348368	0	-0.347892	-0.180503	0	0	-0.37531	0	0	0.166519	0	0.312952	0	0.259052	0	0	0	0	0	0	0	0		13
-0.436809	0.350451	-0.338335	0.221209	-0.18039	0.195148	0	-0.332714	0	-0.325989	-0.198906	0	0	-0.415539	0	0	0.190405	0	0.357544	0	0	0.441316	0	0	0	0	0	0	0		13
-0.457352	0.449196	-0.294198	0.273504	-0.198085	0.181191	0	-0.354245	0	-0.312411	-0.181829	0	0	-0.393809	0	0	0.157198	0	0.309338	0	0	0	0.175951	0	0	0	0	0	0		13
-0.438184	0.473833	-0.313548	0.28844	-0.202822	0.192462	0	-0.343567	0	-0.308359	-0.200469	0	0	-0.390059	0	0	0.161013	0	0.325536	0	0	0	0	0	0	0	0	0	-0.234594		13
-0.469449	0.471126	-0.302843	0.268708	-0.175546	0.182681	0	-0.358915	-0.379075	0	-0.178693	0	0	-0.374992	0	0	0.190609	0	0	0.302605	0.265451	0	0	0	0	0	0	0	0		13
-0.453813	0.341639	-0.35884	0.21862	-0.17722	0.209808	0	-0.345824	-0.336582	0	-0.195588	0	0	-0.408092	0	0	0.207865	0	0	0.390808	0	0.45932	0	0	0	0	0	0	0		13
-0.467881	0.438812	-0.307475	0.271669	-0.19899	0.189689	0	-0.362307	-0.343838	0	-0.180144	0	0	-0.393658	0	0	0.178981	0	0	0.298542	0	0	0.171999	0	0	0	0	0	0		13
-0.460955	0.466195	-0.283527	0.259253	-0.17409	0.207391	0	-0.323671	0	-0.348167	-0.186438	0	-0.338925	0	0	0	0.212762	0	0	0.322497	0.277581	0	0	0	0	0	0	0	0		13
-0.447322	0.335463	-0.334628	0.203245	-0.179364	0.229155	0	-0.302739	0	-0.329149	-0.205306	0	-0.32406	0	0	0	0.229829	0	0	0.410141	0	0.4542	0	0	0	0	0	0	0		13
-0.462638	0.424071	-0.28718	0.260651	-0.1938	0.211125	0	-0.326518	0	-0.311946	-0.191577	0	-0.340658	0	0	0	0.202935	0	0	0.318377	0	0	0.190469	0	0	0	0	0	0		13
-0.463213	0.488043	-0.304424	0.260194	-0.187455	0.189914	0	-0.340275	0	-0.332097	-0.179413	0	0	-0.367435	0	0	0.176034	0	0	0.316655	0.277196	0	0	0	0	0	0	0	0		13
-0.451755	0.351071	-0.360414	0.207647	-0.190446	0.215144	0	-0.327203	0	-0.310454	-0.192464	0	0	-0.402011	0	0	0.196046	0	0	0.399151	0	0.449874	0	0	0	0	0	0	0		13
-0.464642	0.453009	-0.309097	0.264992	-0.207125	0.194495	0	-0.345566	0	-0.297255	-0.181644	0	0	-0.386584	0	0	0.168017	0	0	0.309303	0	0	0.180328	0	0	0	0	0	0		13
-0.46707	0.435599	-0.227017	0.280591	-0.199944	0.202682	0	-0.367683	0	-0.360394	-0.18233	0	-0.243104	0	0	-0.219213	0	0.0932467	0.305146	0	0.284287	0	0	0	0	-0.130559	0	0	0		15
-0.45507	0.316408	-0.281332	0.239833	-0.205845	0.230299	0	-0.34919	0	-0.333579	-0.199189	0	-0.227742	0	0	-0.233168	0	0.0853508	0.367599	0	0	0.45185	0	0	0	-0.127499	0	0	0		15
-0.468774	0.395125	-0.223463	0.282424	-0.220562	0.206194	0	-0.376322	0	-0.325976	-0.190715	0	-0.23299	0	0	-0.248096	0	0.123818	0.299327	0	0	0	0.192085	0	0	-0.101391	0	0	0		15
-0.466209	0.451137	-0.251774	0.278505	-0.18582	0.195354	0	-0.384864	0	-0.341774	-0.159305	0	0	-0.372917	0	0	0	0.0851653	0.318056	0	0.286439	0	0	0	0	-0.125751	0	0	0		14
-0.459674	0.319133	-0.309825	0.231766	-0.194114	0.225998	0	-0.376843	0	-0.314528	-0.176173	0	0	-0.40793	0	0	0	0.072752	0.379407	0	0	0.453965	0	0	0	-0.121396	0	0	0		14
-0.466059	0.413125	-0.249177	0.28228	-0.204279	0.201016	0	-0.395008	0	-0.305508	-0.163511	0	0	-0.391437	0	0	0	0.116462	0.31071	0	0	0	0.1858	0	0	-0.10033	0	0	0		14
-0.429654	0.479513	-0.27001	0.304815	-0.187974	0.169099	-0.422626	0	-0.403946	0	0	-0.30584	-0.217943	0	0	0	0.246163	0	0.30611	0	0.268417	0	0	0	0	0	0	0	0		13
-0.427745	0.434705	-0.272238	0.302469	-0.206284	0.177137	-0.441062	0	-0.358692	0	0	-0.309768	-0.217002	0	0	0	0.233954	0	0.307567	0	0	0	0.211035	0	0	0	0	0	0		13
-0.427805	0.435634	-0.270823	0.299041	-0.21165	0.179459	-0.442781	0	-0.361527	0	0	-0.306498	-0.221987	0	0	0	0.228538	0	0.313379	0	0	0	0	-0.194627	0	0	0	0	0		13
-0.43745	0.480326	-0.285434	0.294588	-0.198563	0.180091	-0.39781	0	-0.388249	0	0	-0.310582	-0.208825	0	0	0	0.254367	0	0	0.300456	0.283851	0	0	0	0	0	0	0	0		13
-0.422863	0.361633	-0.346549	0.248186	-0.207471	0.208185	-0.341748	0	-0.336766	0	0	-0.347003	-0.174899	0	0	0	0.257229	0	0	0.39748	0	0.431817	0	0	0	0	0	0	0		13
-0.434666	0.438485	-0.28852	0.29257	-0.218799	0.188013	-0.416648	0	-0.344241	0	0	-0.31414	-0.208716	0	0	0	0.242773	0	0	0.299576	0	0	0.211643	0	0	0	0	0	0		13
-0.435811	0.439183	-0.287764	0.289286	-0.223928	0.19053	-0.417528	0	-0.345692	0	0	-0.310603	-0.213534	0	0	0	0.236764	0	0	0.308138	0	0	0	-0.199172	0	0	0	0	0		13
-0.435915	0.493379	-0.287906	0.301157	-0.209203	0.153748	-0.389308	0	-0.385316	0	0	-0.364271	0	0	0	-0.197361	0.248461	0	0	0.302334	0.281236	0	0	0	0	0	0	0	0		13
-0.421686	0.373691	-0.351638	0.259953	-0.216869	0.18664	-0.334302	0	-0.333448	0	0	-0.380615	0	0	0	-0.200265	0.250142	0	0	0.391409	0	0.426229	0	0	0	0	0	0	0		13
-0.432226	0.455302	-0.290568	0.299582	-0.231686	0.160988	-0.407003	0	-0.343682	0	0	-0.360718	0	0	0	-0.220408	0.237478	0	0	0.299611	0	0	0.200681	0	0	0	0	0	0		13
-0.434102	0.456362	-0.290241	0.296644	-0.236817	0.162414	-0.407648	0	-0.345762	0	0	-0.359099	0	0	0	-0.223551	0.231562	0	0	0.307587	0	0	0	-0.18604	0	0	0	0	0		13
-0.428333	0.51374	-0.289014	0.289849	-0.220846	0.159396	-0.36741	0	0	-0.327341	0	-0.346259	0	0	0	-0.199876	0.238738	0	0	0.314249	0.289807	0	0	0	0	0	0	0	0		13
-0.417803	0.386094	-0.351665	0.246117	-0.228204	0.189209	-0.315033	0	0	-0.298206	0	-0.364594	0	0	0	-0.202611	0.245773	0	0	0.397247	0	0.421148	0	0	0	0	0	0	0		13
-0.427385	0.472124	-0.291856	0.29059	-0.239833	0.163903	-0.388804	0	0	-0.286351	0	-0.345539	0	0	0	-0.221735	0.230884	0	0	0.30813	0	0	0.207192	0	0	0	0	0	0		13
-0.428815	0.473625	-0.291835	0.28737	-0.244719	0.164997	-0.390242	0	0	-0.285775	0	-0.344235	0	0	0	-0.22512	0.225475	0	0	0.316306	0	0	0	-0.189511	0	0	0	0	0		13

## Sheet: Table S6c (10y)
Table S6c. Causal analysis. Tie coefficients for 10-year survival with their standardized effect estimates in each Markov Boundary (MB) model; all smRNA are platform specific output (PSO) values.
Color coded columns of variables formed classes that were consistently chosen in all Markov boundaries
Timing of measure was P3 (time of blood collection) unless otherwise indicated
7
hsa_piR_021032/gb/DQ598918/Homo_pso	IADL-motor	COG IMPAIR (P3)	CO2	WALK MILE (P3)	Val	hsa-miR-125a-3p_pso	hsa-miR-485-5p_pso	hsa-miR-151b/151a-5p_pso	hsa-miR-340-3p_pso	hsa-miR-590-3p_pso	hsa-miR-664a-3p_pso	hsa-miR-99b-5p_pso	hsa_piR_021462/gb/DQ599459/Homo_pso	hsa-miR-106a-5p_pso	hsa-miR-17-5p_pso	hsa-miR-18a-5p_pso	hsa_piR_012284/gb/DQ586612/Homo_pso		Size of Markov Boundaries
0.866723	0.631744	-0.305495	0.216997	-0.1885	0.179168	-25.7457	0	0	0	0	0	0	-0.37616	0	0	0	0		8
0.863514	0.622331	-0.300227	0.226727	-0.187431	0.187801	-25.833	0	0	0	0	0	0	0	-0.376565	0	0	0		8
0.794261	0.645387	-0.312152	0.209729	-0.202608	0.193175	-25.6311	0	0	0	0	0	0	0	0	-0.309311	0	0.25351		9
0.866886	0.633076	-0.303097	0.221658	-0.187625	0.183016	-25.8246	0	0	0	0	0	0	0	0	0	-0.381579	0		8
0.890089	0.642076	-0.293396	0.217726	-0.186546	0.189309	0	-0.358771	0	0	0	0	0	-0.367984	0	0	0	0		8
0.92715	0.619951	-0.300121	0.219628	-0.179604	0.199435	0	0	-0.511933	0	0	0	0	0	0	0	0	0		7
0.827601	0.628598	-0.308908	0.22429	-0.181616	0.206368	0	0	0	-0.423485	0	0	0	0	0	0	0	0		7
0.889045	0.636055	-0.308287	0.227926	-0.184009	0.202562	0	0	0	0	-0.501849	0	0	0	0	0	0	0		7
0.795895	0.651006	-0.294757	0.20982	-0.181975	0.196406	0	0	0	0	0	-0.399333	0	0	0	0	0	0		7
0.593351	0.664112	-0.312118	0.212224	-0.172844	0.191921	0	0	0	0	0	0	-0.455982	0	0	0	0	0		7

## Sheet: Table S7
Table S7. Estimated change in survival probability for hypothetical survival promoting intervention on estimated candidate causes (i.e. members of each Markov Boundary). Specifically, using logistic regression we estimated the potential for improving survival by changing the values of the variables for each participant to that of the 5% (if the variable was estimated to hamper survival) or 95% pe…
2-year longevity
	Estimated Effect of Hypothetical Lifestyle and Pharmaceutical Intervention								Estimated Effect of Hypothetical Pharmaceutical Intervention
	Non-Survivors				Survivors				Non-Survivors				Survivors
	Expanded Discovery		External Validation		Expanded Discovery		External Validation		Expanded Discovery		External Validation		Expanded Discovery		External Validation
MB	Before	After	Before	After	Before	After	Before	After	Before	After	Before	After	Before	After	Before	After
1	0.464475	0.995839	0.767616	0.995839	0.943231	0.995839	0.955233	0.995839	0.464475	0.887174	0.767616	0.932453	0.943231	0.97312	0.955233	0.973008
2	0.456769	0.996863	0.703361	0.996863	0.944173	0.996863	0.952372	0.996863	0.456769	0.899844	0.703361	0.941788	0.944173	0.977649	0.952372	0.977667
3	0.468348	0.996541	0.726756	0.996541	0.942758	0.996541	0.951948	0.996541	0.468348	0.894595	0.726756	0.938136	0.942758	0.975863	0.951948	0.975827
4	0.469528	0.996318	0.718183	0.996318	0.942613	0.996318	0.95255	0.996318	0.469528	0.893216	0.718183	0.936904	0.942613	0.975155	0.95255	0.975096
5	0.468239	0.995564	0.772352	0.995564	0.942771	0.995564	0.956891	0.995564	0.468239	0.898978	0.772352	0.93136	0.942771	0.972993	0.956891	0.974259
6	0.459789	0.996806	0.710645	0.996806	0.943804	0.996806	0.953966	0.996806	0.459789	0.909567	0.710645	0.939858	0.943804	0.977468	0.953966	0.978846
7	0.473169	0.996145	0.733393	0.996145	0.942168	0.996145	0.953671	0.996145	0.473169	0.906286	0.733393	0.936815	0.942168	0.975482	0.953671	0.976768
5-year longevity
	Estimated Effect of Hypothetical Lifestyle and Pharmaceutical Intervention								Estimated Effect of Hypothetical Hypothetical Pharmaceutical Intervention
	Non-Survivors				Survivors				Non-Survivors				Survivors
	Expanded Discovery		External Validation		Expanded Discovery		External Validation		Expanded Discovery		External Validation		Expanded Discovery		External Validation
MB	Before	After	Before	After	Before	After	Before	After	Before	After	Before	After	Before	After	Before	After
1	0.509453	0.993506	0.599028	0.993506	0.794804	0.993506	0.797142	0.993506	0.509453	0.692637	0.599028	0.720602	0.794804	0.889491	0.797142	0.871424
2	0.503142	0.995158	0.596446	0.995158	0.797346	0.995158	0.80076	0.995158	0.503142	0.710406	0.596446	0.736638	0.797346	0.899544	0.80076	0.882669
3	0.510785	0.993214	0.593129	0.993214	0.794267	0.993214	0.798702	0.993214	0.510785	0.689358	0.593129	0.712556	0.794267	0.886655	0.798702	0.870261
4	0.511272	0.993062	0.593929	0.993062	0.794071	0.993062	0.798491	0.993062	0.511272	0.690703	0.593929	0.714398	0.794071	0.886979	0.798491	0.870529
5	0.509876	0.993416	0.588817	0.993416	0.794633	0.993416	0.796749	0.993416	0.509876	0.708517	0.588817	0.729022	0.794633	0.894671	0.796749	0.877517
6	0.509424	0.993688	0.641897	0.993688	0.794815	0.993688	0.818012	0.993688	0.509424	0.704345	0.641897	0.731336	0.794815	0.895281	0.818012	0.878134
7	0.505812	0.995019	0.644147	0.995019	0.79627	0.995019	0.82262	0.995019	0.505812	0.70868	0.644147	0.735292	0.79627	0.89882	0.82262	0.882265
8	0.511421	0.993319	0.636645	0.993319	0.794011	0.993319	0.819774	0.993319	0.511421	0.701615	0.636645	0.723988	0.794011	0.892642	0.819774	0.877065
9	0.511882	0.993158	0.638171	0.993158	0.793825	0.993158	0.819783	0.993158	0.511882	0.703062	0.638171	0.725927	0.793825	0.893008	0.819783	0.877378
10	0.512285	0.993186	0.639881	0.993186	0.793663	0.993186	0.820273	0.993186	0.512285	0.706785	0.639881	0.727836	0.793663	0.89383	0.820273	0.877188
11	0.510597	0.992547	0.597576	0.992547	0.794343	0.992547	0.796594	0.992547	0.510597	0.695278	0.597576	0.721521	0.794343	0.891951	0.796594	0.872978
12	0.507464	0.993901	0.60058	0.993901	0.795605	0.993901	0.803143	0.993901	0.507464	0.700814	0.60058	0.725917	0.795605	0.895495	0.803143	0.877654
13	0.511974	0.992161	0.591956	0.992161	0.793788	0.992161	0.798303	0.992161	0.511974	0.691532	0.591956	0.713152	0.793788	0.888639	0.798303	0.87154
14	0.512737	0.991879	0.5932	0.991879	0.793481	0.991879	0.798233	0.991879	0.512737	0.693289	0.5932	0.71536	0.793481	0.888956	0.798233	0.871981
15	0.513335	0.991999	0.594816	0.991999	0.79324	0.991999	0.798602	0.991999	0.513335	0.698679	0.594816	0.718617	0.79324	0.890597	0.798602	0.872467
16	0.510318	0.992824	0.640241	0.992824	0.794455	0.992824	0.817338	0.992824	0.510318	0.707307	0.640241	0.732808	0.794455	0.897863	0.817338	0.879924
17	0.507512	0.994081	0.642309	0.994081	0.795585	0.994081	0.822077	0.994081	0.507512	0.711797	0.642309	0.736133	0.795585	0.900666	0.822077	0.883653
18	0.512375	0.99235	0.63529	0.99235	0.793627	0.99235	0.819302	0.99235	0.512375	0.704047	0.63529	0.725059	0.793627	0.894721	0.819302	0.878541
19	0.51305	0.992072	0.637215	0.992072	0.793355	0.992072	0.819478	0.992072	0.51305	0.70588	0.637215	0.727336	0.793355	0.895099	0.819478	0.879021
20	0.513229	0.992047	0.639003	0.992047	0.793283	0.992047	0.81998	0.992047	0.513229	0.709904	0.639003	0.72945	0.793283	0.895988	0.81998	0.878911
21	0.509792	0.993446	0.598471	0.993446	0.794667	0.993446	0.797453	0.993446	0.509792	0.689545	0.598471	0.719595	0.794667	0.889337	0.797453	0.871291
22	0.506137	0.994823	0.602615	0.994823	0.796139	0.994823	0.804086	0.994823	0.506137	0.696432	0.602615	0.725758	0.796139	0.894053	0.804086	0.876707
23	0.511527	0.993008	0.593111	0.993008	0.793968	0.993008	0.798913	0.993008	0.511527	0.687556	0.593111	0.712472	0.793968	0.886689	0.798913	0.870279
24	0.511856	0.992913	0.593619	0.992913	0.793836	0.992913	0.798761	0.992913	0.511856	0.688387	0.593619	0.713919	0.793836	0.887012	0.798761	0.870523
25	0.509724	0.993656	0.640978	0.993656	0.794694	0.993656	0.817965	0.993656	0.509724	0.701644	0.640978	0.730577	0.794694	0.895293	0.817965	0.878144
26	0.506614	0.994917	0.644027	0.994917	0.795947	0.994917	0.822618	0.994917	0.506614	0.707686	0.644027	0.735765	0.795947	0.899264	0.822618	0.882641
27	0.512101	0.99316	0.636402	0.99316	0.793737	0.99316	0.819691	0.99316	0.512101	0.700179	0.636402	0.724141	0.793737	0.892896	0.819691	0.877294
28	0.512425	0.993054	0.63761	0.993054	0.793607	0.993054	0.819743	0.993054	0.512425	0.701206	0.63761	0.725763	0.793607	0.893292	0.819743	0.87761
29	0.511126	0.993976	0.605225	0.993976	0.79413	0.993976	0.80138	0.993976	0.511126	0.700728	0.605225	0.730157	0.79413	0.895806	0.80138	0.878391
30	0.50763	0.995193	0.610433	0.995193	0.795538	0.995193	0.807264	0.995193	0.50763	0.707201	0.610433	0.735673	0.795538	0.899906	0.807264	0.883031
31	0.513836	0.993312	0.600975	0.993312	0.793038	0.993312	0.803388	0.993312	0.513836	0.699468	0.600975	0.723867	0.793038	0.893224	0.803388	0.87742
32	0.514257	0.993202	0.601819	0.993202	0.792869	0.993202	0.803424	0.993202	0.514257	0.700516	0.601819	0.725471	0.792869	0.893625	0.803424	0.877746
33	0.510568	0.992552	0.597118	0.992552	0.794355	0.992552	0.797078	0.992552	0.510568	0.691995	0.597118	0.720575	0.794355	0.891932	0.797078	0.873007
34	0.507828	0.993821	0.601008	0.993821	0.795458	0.993821	0.803724	0.993821	0.507828	0.699151	0.601008	0.72612	0.795458	0.895841	0.803724	0.87802
35	0.51243	0.991987	0.592118	0.991987	0.793605	0.991987	0.798666	0.991987	0.51243	0.689605	0.592118	0.713244	0.793605	0.888799	0.798666	0.871702
36	0.512987	0.991789	0.593026	0.991789	0.79338	0.991789	0.798658	0.991789	0.512987	0.690783	0.593026	0.714988	0.79338	0.889113	0.798658	0.872105
37	0.510287	0.99285	0.639315	0.99285	0.794468	0.99285	0.817433	0.99285	0.510287	0.704468	0.639315	0.73212	0.794468	0.898002	0.817433	0.880083
38	0.50794	0.99402	0.642229	0.99402	0.795413	0.99402	0.822235	0.99402	0.50794	0.71069	0.642229	0.736686	0.795413	0.901222	0.822235	0.884202
39	0.512783	0.992232	0.63515	0.992232	0.793462	0.992232	0.819352	0.992232	0.512783	0.702544	0.63515	0.725399	0.793462	0.895109	0.819352	0.878917
40	0.513282	0.992032	0.636701	0.992032	0.793261	0.992032	0.819571	0.992032	0.513282	0.703903	0.636701	0.7273	0.793261	0.895514	0.819571	0.879387
41	0.512532	0.993111	0.604616	0.993111	0.793563	0.993111	0.801315	0.993111	0.512532	0.703432	0.604616	0.731487	0.793563	0.898411	0.801315	0.880255
42	0.509749	0.994273	0.609215	0.994273	0.794684	0.994273	0.807198	0.994273	0.509749	0.709949	0.609215	0.736263	0.794684	0.901714	0.807198	0.884476
43	0.515286	0.992294	0.600619	0.992294	0.792454	0.992294	0.803442	0.992294	0.515286	0.701608	0.600619	0.724811	0.792454	0.895304	0.803442	0.878945
44	0.515915	0.992079	0.60181	0.992079	0.792201	0.992079	0.803617	0.992079	0.515915	0.702986	0.60181	0.726693	0.792201	0.895706	0.803617	0.879418
45	0.510686	0.993629	0.598746	0.993629	0.794307	0.993629	0.79543	0.993629	0.510686	0.693742	0.598746	0.719205	0.794307	0.888854	0.79543	0.868977
46	0.507822	0.993862	0.599334	0.993862	0.79546	0.993862	0.796964	0.993862	0.507822	0.689593	0.599334	0.717838	0.79546	0.89006	0.796964	0.869956
47	0.509927	0.993712	0.598217	0.993712	0.794613	0.993712	0.794419	0.993712	0.509927	0.692624	0.598217	0.719364	0.794613	0.889123	0.794419	0.868342
48	0.506322	0.995102	0.602058	0.995102	0.796065	0.995102	0.802022	0.995102	0.506322	0.699612	0.602058	0.724536	0.796065	0.893433	0.802022	0.874245
49	0.50366	0.995215	0.603328	0.995215	0.797137	0.995215	0.8035	0.995215	0.50366	0.694938	0.603328	0.72347	0.797137	0.894453	0.8035	0.875025
50	0.505521	0.995156	0.602531	0.995156	0.796387	0.995156	0.800916	0.995156	0.505521	0.698158	0.602531	0.725272	0.796387	0.893748	0.800916	0.873445
51	0.511635	0.993365	0.592939	0.993365	0.793925	0.993365	0.797257	0.993365	0.511635	0.689653	0.592939	0.710957	0.793925	0.885849	0.797257	0.867743
52	0.509267	0.993484	0.594167	0.993484	0.794879	0.993484	0.798757	0.993484	0.509267	0.686496	0.594167	0.710212	0.794879	0.886977	0.798757	0.86882
53	0.51121	0.993378	0.592951	0.993378	0.794096	0.993378	0.796469	0.993378	0.51121	0.688997	0.592951	0.711511	0.794096	0.886065	0.796469	0.867291
54	0.512077	0.993228	0.593839	0.993228	0.793747	0.993228	0.797129	0.993228	0.512077	0.690997	0.593839	0.712939	0.793747	0.886214	0.797129	0.868116
55	0.509757	0.993342	0.594974	0.993342	0.794681	0.993342	0.798638	0.993342	0.509757	0.687909	0.594974	0.711993	0.794681	0.887304	0.798638	0.869155
56	0.510091	0.993803	0.641568	0.993803	0.794547	0.993803	0.816285	0.993803	0.510091	0.705268	0.641568	0.730015	0.794547	0.894761	0.816285	0.876108
57	0.507156	0.995471	0.636976	0.995471	0.795729	0.995471	0.817017	0.995471	0.507156	0.698779	0.636976	0.724131	0.795729	0.893311	0.817017	0.874323
58	0.506885	0.994	0.64006	0.994	0.795838	0.994	0.817776	0.994	0.506885	0.701326	0.64006	0.728448	0.795838	0.896134	0.817776	0.877212
59	0.509508	0.993864	0.641375	0.993864	0.794782	0.993864	0.815509	0.993864	0.509508	0.704311	0.641375	0.730187	0.794782	0.894976	0.815509	0.875579
60	0.505979	0.996035	0.63838	0.996035	0.796203	0.996035	0.81606	0.996035	0.505979	0.69812	0.63838	0.725522	0.796203	0.894095	0.81606	0.874163
61	0.506364	0.995147	0.643864	0.995147	0.796048	0.995147	0.820828	0.995147	0.506364	0.7101	0.643864	0.734203	0.796048	0.898446	0.820828	0.880294
62	0.502911	0.996645	0.639294	0.996645	0.797439	0.996645	0.822188	0.996645	0.502911	0.703142	0.639294	0.72836	0.797439	0.89693	0.822188	0.878802
63	0.503105	0.995269	0.642798	0.995269	0.79736	0.995269	0.822476	0.995269	0.503105	0.705906	0.642798	0.733071	0.79736	0.899834	0.822476	0.881451
64	0.505776	0.995176	0.644576	0.995176	0.796285	0.995176	0.819971	0.995176	0.505776	0.708878	0.644576	0.734871	0.796285	0.89868	0.819971	0.87962
65	0.503128	0.996834	0.641565	0.996834	0.797351	0.996834	0.820478	0.996834	0.503128	0.703239	0.641565	0.730441	0.797351	0.897465	0.820478	0.878188
66	0.512695	0.993496	0.638223	0.993496	0.793498	0.993496	0.817782	0.993496	0.512695	0.700213	0.638223	0.722897	0.793498	0.890611	0.817782	0.873894
67	0.513053	0.993362	0.639638	0.993362	0.793354	0.993362	0.817877	0.993362	0.513053	0.701643	0.639638	0.72482	0.793354	0.891049	0.817877	0.874298
68	0.511244	0.992757	0.597611	0.992757	0.794082	0.992757	0.795072	0.992757	0.511244	0.696349	0.597611	0.720561	0.794082	0.891661	0.795072	0.870835
69	0.507776	0.99492	0.592063	0.99492	0.795479	0.99492	0.794908	0.99492	0.507776	0.689025	0.592063	0.714228	0.795479	0.890349	0.794908	0.868965
70	0.50858	0.992897	0.597525	0.992897	0.795155	0.992897	0.796435	0.992897	0.50858	0.691372	0.597525	0.718204	0.795155	0.892618	0.796435	0.871425
71	0.510424	0.992874	0.597084	0.992874	0.794413	0.992874	0.794117	0.992874	0.510424	0.695537	0.597084	0.720923	0.794413	0.892107	0.794117	0.870349
72	0.507818	0.994139	0.600795	0.994139	0.795462	0.994139	0.801639	0.994139	0.507818	0.702646	0.600795	0.725397	0.795462	0.895433	0.801639	0.875654
73	0.503976	0.996044	0.595489	0.996044	0.79701	0.996044	0.802216	0.996044	0.503976	0.694776	0.595489	0.718916	0.79701	0.893833	0.802216	0.873977
74	0.505355	0.994177	0.60127	0.994177	0.796454	0.994177	0.803009	0.994177	0.505355	0.697146	0.60127	0.723372	0.796454	0.896204	0.803009	0.876127
75	0.507003	0.994198	0.601293	0.994198	0.79579	0.994198	0.800568	0.994198	0.507003	0.701554	0.601293	0.726379	0.79579	0.895868	0.800568	0.874985
76	0.513573	0.992416	0.594103	0.992416	0.793144	0.992416	0.796244	0.992416	0.513573	0.689662	0.594103	0.712038	0.793144	0.886491	0.796244	0.867751
77	0.514233	0.992174	0.595264	0.992174	0.792879	0.992174	0.796227	0.992174	0.514233	0.691362	0.595264	0.714176	0.792879	0.886852	0.796227	0.86826
78	0.51183	0.992909	0.642219	0.992909	0.793846	0.992909	0.815269	0.992909	0.51183	0.70652	0.642219	0.732109	0.793846	0.896099	0.815269	0.876889
79	0.509068	0.994075	0.64488	0.994075	0.794959	0.994075	0.81961	0.994075	0.509068	0.710899	0.64488	0.735826	0.794959	0.89864	0.81961	0.880176
80	0.513129	0.992568	0.636497	0.992568	0.793323	0.992568	0.817369	0.992568	0.513129	0.702306	0.636497	0.723916	0.793323	0.892971	0.817369	0.875519
81	0.513729	0.992319	0.63834	0.992319	0.793081	0.992319	0.817625	0.992319	0.513729	0.704144	0.63834	0.726185	0.793081	0.89341	0.817625	0.876091
82	0.512395	0.993109	0.640362	0.993109	0.793619	0.993109	0.815753	0.993109	0.512395	0.712102	0.640362	0.735644	0.793619	0.898597	0.815753	0.879771
83	0.508827	0.994442	0.642595	0.994442	0.795056	0.994442	0.821117	0.994442	0.508827	0.715909	0.642595	0.738032	0.795056	0.90138	0.821117	0.883686
84	0.51485	0.992411	0.63674	0.992411	0.79263	0.992411	0.817677	0.992411	0.51485	0.710251	0.63674	0.72936	0.79263	0.896001	0.817677	0.878609
85	0.51496	0.992858	0.641154	0.992858	0.792586	0.992858	0.817984	0.992858	0.51496	0.714748	0.641154	0.73407	0.792586	0.897733	0.817984	0.879134
86	0.511583	0.994052	0.640671	0.994052	0.793946	0.994052	0.816987	0.994052	0.511583	0.70443	0.640671	0.732938	0.793946	0.896089	0.816987	0.878188
87	0.507484	0.995363	0.64368	0.995363	0.795597	0.995363	0.82224	0.995363	0.507484	0.709651	0.64368	0.736717	0.795597	0.900013	0.82224	0.882767
88	0.514288	0.993386	0.637393	0.993386	0.792856	0.993386	0.818686	0.993386	0.514288	0.704305	0.637393	0.727772	0.792856	0.894172	0.818686	0.877515
89	0.511859	0.992968	0.596093	0.992968	0.793834	0.992968	0.795261	0.992968	0.511859	0.693021	0.596093	0.721902	0.793834	0.892358	0.795261	0.872408
90	0.508345	0.994274	0.600297	0.994274	0.79525	0.994274	0.802621	0.994274	0.508345	0.699564	0.600297	0.726612	0.79525	0.896292	0.802621	0.877588
91	0.514279	0.992157	0.592709	0.992157	0.79286	0.992157	0.79682	0.992157	0.514279	0.692217	0.592709	0.716203	0.79286	0.889719	0.79682	0.8713
92	0.511081	0.993336	0.63872	0.993336	0.794148	0.993336	0.816397	0.993336	0.511081	0.706142	0.63872	0.733832	0.794148	0.898717	0.816397	0.879787
93	0.507949	0.99455	0.64174	0.99455	0.795409	0.99455	0.821717	0.99455	0.507949	0.711595	0.64174	0.737295	0.795409	0.901892	0.821717	0.88397
94	0.514076	0.992487	0.635951	0.992487	0.792942	0.992487	0.818207	0.992487	0.514076	0.705722	0.635951	0.728575	0.792942	0.896304	0.818207	0.878783
95	0.511056	0.993267	0.592477	0.993267	0.794158	0.993267	0.790743	0.993267	0.511056	0.710692	0.592477	0.733733	0.794158	0.897347	0.790743	0.876327
96	0.506971	0.994634	0.596391	0.994634	0.795803	0.994634	0.796987	0.994634	0.506971	0.715983	0.596391	0.737535	0.795803	0.900776	0.796987	0.880899
97	0.512365	0.992788	0.588327	0.992788	0.793631	0.992788	0.792716	0.992788	0.512365	0.706955	0.588327	0.726257	0.793631	0.894428	0.792716	0.874791
98	0.512153	0.993285	0.640318	0.993285	0.793716	0.993285	0.81451	0.993285	0.512153	0.711399	0.640318	0.734726	0.793716	0.898183	0.81451	0.877931
99	0.508529	0.994606	0.642776	0.994606	0.795176	0.994606	0.819573	0.994606	0.508529	0.715843	0.642776	0.737417	0.795176	0.901007	0.819573	0.881732
100	0.513967	0.992744	0.636043	0.992744	0.792985	0.992744	0.816397	0.992744	0.513967	0.70801	0.636043	0.727503	0.792985	0.895292	0.816397	0.876409
101	0.507295	0.995329	0.581133	0.995329	0.795673	0.995329	0.780448	0.995329	0.507295	0.723912	0.581133	0.750429	0.795673	0.909361	0.780448	0.892667
102	0.508656	0.995126	0.574435	0.995126	0.795125	0.995126	0.78156	0.995126	0.508656	0.721397	0.574435	0.7434	0.795125	0.907373	0.78156	0.89223
103	0.509343	0.99496	0.575191	0.99496	0.794848	0.99496	0.781375	0.99496	0.509343	0.722067	0.575191	0.744613	0.794848	0.907284	0.781375	0.892062
104	0.507156	0.995297	0.580412	0.995297	0.795729	0.995297	0.781133	0.995297	0.507156	0.720859	0.580412	0.749676	0.795729	0.909424	0.781133	0.89262
105	0.504406	0.996148	0.582298	0.996148	0.796837	0.996148	0.78598	0.996148	0.504406	0.726724	0.582298	0.754304	0.796837	0.912964	0.78598	0.896698
106	0.509008	0.994971	0.57432	0.994971	0.794983	0.994971	0.782046	0.994971	0.509008	0.71951	0.57432	0.743562	0.794983	0.90757	0.782046	0.892271
107	0.509498	0.994842	0.574833	0.994842	0.794786	0.994842	0.781987	0.994842	0.509498	0.71967	0.574833	0.744366	0.794786	0.907478	0.781987	0.892061
108	0.508045	0.995567	0.579205	0.995567	0.795371	0.995567	0.778368	0.995567	0.508045	0.733978	0.579205	0.761568	0.795371	0.915461	0.778368	0.899596
109	0.505288	0.996346	0.581526	0.996346	0.796481	0.996346	0.782329	0.996346	0.505288	0.738784	0.581526	0.76509	0.796481	0.918282	0.782329	0.902819
110	0.510243	0.99519	0.573214	0.99519	0.794485	0.99519	0.779196	0.99519	0.510243	0.733068	0.573214	0.756105	0.794485	0.913815	0.779196	0.899399
111	0.510779	0.995053	0.574237	0.995053	0.79427	0.995053	0.778986	0.995053	0.510779	0.733504	0.574237	0.757167	0.79427	0.913851	0.778986	0.899325
112	0.509413	0.994848	0.579168	0.994848	0.79482	0.994848	0.779124	0.994848	0.509413	0.734364	0.579168	0.761066	0.79482	0.916864	0.779124	0.900398
113	0.507266	0.995632	0.581054	0.995632	0.795684	0.995632	0.783025	0.995632	0.507266	0.739757	0.581054	0.76454	0.795684	0.919405	0.783025	0.903645
114	0.511645	0.994366	0.573488	0.994366	0.793921	0.994366	0.779964	0.994366	0.511645	0.733195	0.573488	0.755469	0.793921	0.91482	0.779964	0.899965
115	0.512344	0.994157	0.574839	0.994157	0.793639	0.994157	0.779879	0.994157	0.512344	0.733973	0.574839	0.756799	0.793639	0.914907	0.779879	0.900056
10-year longevity
	Estimated Effect of Hypothetical Lifestyle and Pharmaceutical Intervention								Estimated Effect of Hypothetical Hypothetical Pharmaceutical Intervention
	Non-Survivors				Survivors				Non-Survivors				Survivors
	Expanded Discovery		External Validation		Expanded Discovery		External Validation		Expanded Discovery		External Validation		Expanded Discovery		External Validation
MB	Before	After	Before	After	Before	After	Before	After	Before	After	Before	After	Before	After	Before	After
1	0.240923	0.970542	0.244464	0.970542	0.401846	0.970542	0.316048	0.970542	0.240923	0.786551	0.244464	0.790924	0.401846	0.877912	0.316048	0.861924
2	0.240374	0.968099	0.251085	0.968099	0.403209	0.968099	0.319548	0.968099	0.240374	0.771084	0.251085	0.775659	0.403209	0.866085	0.319548	0.848581
3	0.237795	0.976846	0.264677	0.976846	0.409612	0.976846	0.335368	0.976846	0.237795	0.809406	0.264677	0.813549	0.409612	0.89633	0.335368	0.881806
4	0.241231	0.968992	0.254798	0.968992	0.401082	0.968992	0.325909	0.968992	0.241231	0.777195	0.254798	0.7817	0.401082	0.871138	0.325909	0.8543
5	0.240644	0.975433	0.241683	0.975433	0.402539	0.975433	0.307925	0.975433	0.240644	0.807932	0.241683	0.811883	0.402539	0.893826	0.307925	0.878983
6	0.242518	0.974243	0.262351	0.974243	0.397887	0.974243	0.331446	0.974243	0.242518	0.805121	0.262351	0.809231	0.397887	0.890586	0.331446	0.875173
7	0.242795	0.966679	0.261887	0.966679	0.397198	0.966679	0.333943	0.966679	0.242795	0.760455	0.261887	0.765474	0.397198	0.859175	0.333943	0.840609
8	0.241411	0.971941	0.193419	0.971941	0.400636	0.971941	0.246068	0.971941	0.241411	0.783826	0.193419	0.78844	0.400636	0.877368	0.246068	0.860327
9	0.243141	0.962889	0.280334	0.962889	0.39634	0.962889	0.353378	0.962889	0.243141	0.750849	0.280334	0.755795	0.39634	0.851722	0.353378	0.833448
10	0.241553	0.926291	0.227815	0.926291	0.400282	0.926291	0.292403	0.926291	0.241553	0.627544	0.227815	0.633703	0.400282	0.747673	0.292403	0.723195

[truncated: 3 more sheets: Table S8, Table S9, Table S10]
